# Supplementary material for: A RUNX2-Mediated Epigenetic Regulation of the Survival of p53 Defective Cancer Cells
Source: PLoS Genet. 2016 Feb 29;12(2):e1005884. doi: 10.1371/journal.pgen.1005884 (PMC4771715; doi:10.1371/journal.pgen.1005884)
Supplement: S1 Table — (XLS) [file pgen.1005884.s006.xls]

## Sheet: Sheet1
Column ID	p-value(Treatment)	p-value(shLuc vs. shRunx2_3)	MeanRatio(shLuc vs. shRunx2_3)	FoldChange(shLuc vs. shRunx2_3)	FoldChange(shLuc vs. shRunx2_3) (Description)	p-value(shLuc vs. shRunx2_4)	MeanRatio(shLuc vs. shRunx2_4)	FoldChange(shLuc vs. shRunx2_4)	FoldChange(shLuc vs. shRunx2_4) (Description)
NM_001105570	3.79165e-06	4.94224e-05	0.538114	-1.85834	shLuc down vs shRunx2_3	1.19573e-06	0.381118	-2.62386	shLuc down vs shRunx2_4
NM_014183	5.82431e-06	6.05441e-06	0.331775	-3.01409	shLuc down vs shRunx2_3	3.2273e-06	0.308468	-3.24183	shLuc down vs shRunx2_4
NM_007166	7.13025e-06	7.63017e-06	1.79155	1.79155	shLuc up vs shRunx2_3	3.87429e-06	1.98396	1.98396	shLuc up vs shRunx2_4
NM_012326	2.03491e-05	8.56083e-05	0.539146	-1.85478	shLuc down vs shRunx2_3	6.98806e-06	0.431096	-2.31967	shLuc down vs shRunx2_4
NM_004493	8.94889e-06	5.01292e-06	0.248158	-4.02968	shLuc down vs shRunx2_3	9.12024e-06	0.26772	-3.73525	shLuc down vs shRunx2_4
NM_080677	1.01698e-05	4.99089e-06	0.616055	-1.62323	shLuc down vs shRunx2_3	1.29581e-05	0.653867	-1.52936	shLuc down vs shRunx2_4
NM_024565	1.51609e-05	9.50455e-06	1.88643	1.88643	shLuc up vs shRunx2_3	1.3186e-05	1.7993	1.7993	shLuc up vs shRunx2_4
NM_002467	2.62994e-05	2.62433e-05	1.64685	1.64685	shLuc up vs shRunx2_3	1.48379e-05	1.76499	1.76499	shLuc up vs shRunx2_4
NM_018138	3.00879e-05	2.68698e-05	0.644052	-1.55267	shLuc down vs shRunx2_3	1.83743e-05	0.628848	-1.59021	shLuc down vs shRunx2_4
NM_032885	8.04495e-05	0.000401849	0.652534	-1.53249	shLuc down vs shRunx2_3	2.69665e-05	0.537412	-1.86077	shLuc down vs shRunx2_4
NM_012325	0.000113474	0.00162202	1.50562	1.50562	shLuc up vs shRunx2_3	3.61238e-05	3.0487	3.0487	shLuc up vs shRunx2_4
NM_001286657	4.97039e-05	3.15523e-05	0.581128	-1.72079	shLuc down vs shRunx2_3	4.20255e-05	0.593222	-1.68571	shLuc down vs shRunx2_4
NM_024682	0.000106311	0.000157106	0.595563	-1.67908	shLuc down vs shRunx2_3	4.78531e-05	0.544106	-1.83788	shLuc down vs shRunx2_4
NM_032116	0.000163969	0.00565197	0.639486	-1.56376	shLuc down vs shRunx2_3	5.37767e-05	0.424069	-2.35811	shLuc down vs shRunx2_4
NM_002006	0.000203451	0.000722021	0.640583	-1.56108	shLuc down vs shRunx2_3	7.13303e-05	0.53954	-1.85343	shLuc down vs shRunx2_4
NM_001281727	0.000212711	0.000377706	0.334528	-2.98929	shLuc down vs shRunx2_3	8.85394e-05	0.279147	-3.58235	shLuc down vs shRunx2_4
NM_001100626	1.09788e-05	3.50842e-06	3.11605	3.11605	shLuc up vs shRunx2_3	0.000100674	1.61308	1.61308	shLuc up vs shRunx2_4
NM_004737	0.000289739	0.000575752	1.6591	1.6591	shLuc up vs shRunx2_3	0.000115869	2.13472	2.13472	shLuc up vs shRunx2_4
NM_024050	0.000345839	0.00123707	0.660175	-1.51475	shLuc down vs shRunx2_3	0.000120856	0.558585	-1.79024	shLuc down vs shRunx2_4
NM_001277335_dup1	2.46568e-05	8.10709e-06	0.417465	-2.39541	shLuc down vs shRunx2_3	0.000149977	0.543721	-1.83918	shLuc down vs shRunx2_4
NM_001281738	0.000110305	5.07481e-05	0.506801	-1.97316	shLuc down vs shRunx2_3	0.000155072	0.555947	-1.79873	shLuc down vs shRunx2_4
NM_080621	0.000229589	0.000171864	0.508636	-1.96604	shLuc down vs shRunx2_3	0.000158794	0.505093	-1.97983	shLuc down vs shRunx2_4
NM_017842	1.04175e-05	3.28364e-06	0.499111	-2.00356	shLuc down vs shRunx2_3	0.000160253	0.661704	-1.51125	shLuc down vs shRunx2_4
NM_002314	0.000534476	0.00450327	1.53398	1.53398	shLuc up vs shRunx2_3	0.000173196	2.85345	2.85345	shLuc up vs shRunx2_4
NM_182547	0.000384813	0.000511416	0.489768	-2.04178	shLuc down vs shRunx2_3	0.000179104	0.442185	-2.2615	shLuc down vs shRunx2_4
NM_001145206	0.000244294	0.000165672	0.614039	-1.62856	shLuc down vs shRunx2_3	0.000186536	0.619073	-1.61532	shLuc down vs shRunx2_4
NM_003778	0.00042983	0.000417056	0.60401	-1.6556	shLuc down vs shRunx2_3	0.000238707	0.579407	-1.7259	shLuc down vs shRunx2_4
NM_033513	0.000109353	4.17025e-05	0.561505	-1.78093	shLuc down vs shRunx2_3	0.000263476	0.639827	-1.56292	shLuc down vs shRunx2_4
NM_004865	0.000215813	0.000105573	1.66705	1.66705	shLuc up vs shRunx2_3	0.000263688	1.51413	1.51413	shLuc up vs shRunx2_4
NM_005177	0.000266247	0.000139734	0.609707	-1.64013	shLuc down vs shRunx2_3	0.00028574	0.639907	-1.56273	shLuc down vs shRunx2_4
NM_016026	0.000500054	0.000395562	1.51851	1.51851	shLuc up vs shRunx2_3	0.000323783	1.54853	1.54853	shLuc up vs shRunx2_4
NM_181696	0.00054065	0.000452804	1.88837	1.88837	shLuc up vs shRunx2_3	0.000333154	1.99098	1.99098	shLuc up vs shRunx2_4
NM_014313	0.000473574	0.000340989	1.77634	1.77634	shLuc up vs shRunx2_3	0.000334976	1.78084	1.78084	shLuc up vs shRunx2_4
NM_133264	0.000874809	0.00168115	1.5141	1.5141	shLuc up vs shRunx2_3	0.000349335	1.84132	1.84132	shLuc up vs shRunx2_4
NM_033386	0.000237018	0.000104005	1.80038	1.80038	shLuc up vs shRunx2_3	0.000365118	1.54934	1.54934	shLuc up vs shRunx2_4
NM_006014	0.000920175	0.00179928	0.656592	-1.52302	shLuc down vs shRunx2_3	0.000365287	0.585667	-1.70746	shLuc down vs shRunx2_4
NM_198155	0.0010877	0.00120879	0.646367	-1.54711	shLuc down vs shRunx2_3	0.000545191	0.611228	-1.63605	shLuc down vs shRunx2_4
NM_001111	0.000447935	0.000213411	0.364715	-2.74187	shLuc down vs shRunx2_3	0.000564787	0.406926	-2.45745	shLuc down vs shRunx2_4
NM_207291	0.000399308	0.000172985	0.580943	-1.72134	shLuc down vs shRunx2_3	0.00062551	0.636861	-1.5702	shLuc down vs shRunx2_4
NM_004339	0.000131788	4.42436e-05	2.42475	2.42475	shLuc up vs shRunx2_3	0.000646024	1.5693	1.5693	shLuc up vs shRunx2_4
NM_004052	0.00187732	0.00667912	1.59568	1.59568	shLuc up vs shRunx2_3	0.000652576	2.46612	2.46612	shLuc up vs shRunx2_4
NM_006989	0.000732763	0.000421613	0.451859	-2.21308	shLuc down vs shRunx2_3	0.000665384	0.472935	-2.11446	shLuc down vs shRunx2_4
NM_052943	0.00103619	0.000806067	0.621799	-1.60824	shLuc down vs shRunx2_3	0.000668476	0.613477	-1.63005	shLuc down vs shRunx2_4
NM_031885	0.00149437	0.00180721	0.645119	-1.5501	shLuc down vs shRunx2_3	0.000711064	0.603087	-1.65814	shLuc down vs shRunx2_4
NM_001037811	3.48394e-05	1.10584e-05	0.220352	-4.53819	shLuc down vs shRunx2_3	0.000757791	0.374825	-2.66791	shLuc down vs shRunx2_4
NM_020695	0.000454535	0.000191877	0.583155	-1.71481	shLuc down vs shRunx2_3	0.000758807	0.643023	-1.55515	shLuc down vs shRunx2_4
NM_199054	0.00244327	0.0141218	0.623625	-1.60353	shLuc down vs shRunx2_3	0.000813239	0.47772	-2.09328	shLuc down vs shRunx2_4
NM_021926	0.000546081	0.000238517	0.600408	-1.66553	shLuc down vs shRunx2_3	0.000829499	0.654187	-1.52861	shLuc down vs shRunx2_4
NM_145159	0.000377532	0.000145962	2.25156	2.25156	shLuc up vs shRunx2_3	0.000835777	1.67677	1.67677	shLuc up vs shRunx2_4
NM_004630	0.00045887	0.000180562	1.89071	1.89071	shLuc up vs shRunx2_3	0.000948357	1.53123	1.53123	shLuc up vs shRunx2_4
NM_001821	0.001788	0.00147754	1.56684	1.56684	shLuc up vs shRunx2_3	0.00107927	1.62444	1.62444	shLuc up vs shRunx2_4
NM_144651	0.00170657	0.00133326	2.06877	2.06877	shLuc up vs shRunx2_3	0.00108069	2.16428	2.16428	shLuc up vs shRunx2_4
NM_001025434	0.0031543	0.0105036	0.369232	-2.70833	shLuc down vs shRunx2_3	0.00110503	0.268517	-3.72417	shLuc down vs shRunx2_4
NM_006389	0.000822725	0.000354079	1.76358	1.76358	shLuc up vs shRunx2_3	0.00127778	1.51571	1.51571	shLuc up vs shRunx2_4
NM_003060	0.00421465	0.022768	0.63498	-1.57485	shLuc down vs shRunx2_3	0.00141568	0.486992	-2.05342	shLuc down vs shRunx2_4
NM_017492	0.00141329	0.000748641	2.25164	2.25164	shLuc up vs shRunx2_3	0.00141697	1.96861	1.96861	shLuc up vs shRunx2_4
NM_004242	0.00090309	0.000385023	1.81287	1.81287	shLuc up vs shRunx2_3	0.00143206	1.53846	1.53846	shLuc up vs shRunx2_4
NM_004163	0.00318733	0.00391341	0.577324	-1.73213	shLuc down vs shRunx2_3	0.00147857	0.529042	-1.89021	shLuc down vs shRunx2_4
NM_001099642	0.000587902	0.000214551	0.57487	-1.73953	shLuc down vs shRunx2_3	0.00163242	0.664069	-1.50587	shLuc down vs shRunx2_4
NM_018004	0.00388656	0.00524539	1.56138	1.56138	shLuc up vs shRunx2_3	0.0017189	1.82305	1.82305	shLuc up vs shRunx2_4
NM_001252018	0.00170557	0.000869161	2.25168	2.25168	shLuc up vs shRunx2_3	0.0018083	1.93249	1.93249	shLuc up vs shRunx2_4
NM_145245	0.00493039	0.011604	0.61774	-1.6188	shLuc down vs shRunx2_3	0.00182936	0.522074	-1.91544	shLuc down vs shRunx2_4
NM_014071	0.00182938	0.000963811	1.6416	1.6416	shLuc up vs shRunx2_3	0.00183045	1.52711	1.52711	shLuc up vs shRunx2_4
NM_024603	0.00378348	0.00407228	1.61599	1.61599	shLuc up vs shRunx2_3	0.00187012	1.80604	1.80604	shLuc up vs shRunx2_4
NM_024680	0.000823275	0.000308508	1.9136	1.9136	shLuc up vs shRunx2_3	0.00200498	1.5037	1.5037	shLuc up vs shRunx2_4
NM_144974	0.00609485	0.0437771	0.641625	-1.55854	shLuc down vs shRunx2_3	0.00205204	0.467939	-2.13703	shLuc down vs shRunx2_4
NR_037605	0.00169893	0.000795241	0.590986	-1.69209	shLuc down vs shRunx2_3	0.00211165	0.635778	-1.57288	shLuc down vs shRunx2_4
NM_001878	0.00505755	0.00710977	1.50352	1.50352	shLuc up vs shRunx2_3	0.00218568	1.74902	1.74902	shLuc up vs shRunx2_4
NM_001284389	0.00518989	0.00734998	1.5492	1.5492	shLuc up vs shRunx2_3	0.00223493	1.83361	1.83361	shLuc up vs shRunx2_4
NM_139348	0.00146877	0.000628019	1.91046	1.91046	shLuc up vs shRunx2_3	0.00226416	1.59273	1.59273	shLuc up vs shRunx2_4
NR_036608	0.0040515	0.00337086	1.63165	1.63165	shLuc up vs shRunx2_3	0.00236555	1.71221	1.71221	shLuc up vs shRunx2_4
NM_004741	0.00450038	0.00417222	1.58574	1.58574	shLuc up vs shRunx2_3	0.00242263	1.70314	1.70314	shLuc up vs shRunx2_4
NM_002673	0.00628557	0.0121101	1.59138	1.59138	shLuc up vs shRunx2_3	0.00243856	2.10251	2.10251	shLuc up vs shRunx2_4
NM_032173	0.00113898	0.000437839	0.451025	-2.21717	shLuc down vs shRunx2_3	0.00247337	0.533825	-1.87327	shLuc down vs shRunx2_4
NM_001131017	0.00518633	0.00546006	1.59562	1.59562	shLuc up vs shRunx2_3	0.00257022	1.77432	1.77432	shLuc up vs shRunx2_4
NM_182752	0.0079883	0.0234801	0.609966	-1.63944	shLuc down vs shRunx2_3	0.00284372	0.492993	-2.02843	shLuc down vs shRunx2_4
NM_025214	0.00697545	0.00895228	0.66433	-1.50528	shLuc down vs shRunx2_3	0.00310521	0.612161	-1.63356	shLuc down vs shRunx2_4
NM_007283	0.00376796	0.00220577	2.95936	2.95936	shLuc up vs shRunx2_3	0.00313529	2.60906	2.60906	shLuc up vs shRunx2_4
NM_004560	0.00400386	0.00241862	1.86836	1.86836	shLuc up vs shRunx2_3	0.00319283	1.78361	1.78361	shLuc up vs shRunx2_4
NM_001171624	0.00386842	0.00224679	2.16898	2.16898	shLuc up vs shRunx2_3	0.00324808	2.00097	2.00097	shLuc up vs shRunx2_4
NM_024069	0.00058639	0.000193948	2.3664	2.3664	shLuc up vs shRunx2_3	0.0033656	1.5049	1.5049	shLuc up vs shRunx2_4
NM_173039	0.0080763	0.0120911	0.658097	-1.51953	shLuc down vs shRunx2_3	0.00337106	0.593052	-1.68619	shLuc down vs shRunx2_4
NM_002514	0.000607559	0.000201118	2.82152	2.82152	shLuc up vs shRunx2_3	0.00345214	1.60155	1.60155	shLuc up vs shRunx2_4
NM_015073	0.00198943	0.000808476	1.83224	1.83224	shLuc up vs shRunx2_3	0.00348844	1.51683	1.51683	shLuc up vs shRunx2_4
NM_001077206	0.0040669	0.00227851	2.36785	2.36785	shLuc up vs shRunx2_3	0.00357678	2.11476	2.11476	shLuc up vs shRunx2_4
NM_001098206	0.00567849	0.00410084	1.52775	1.52775	shLuc up vs shRunx2_3	0.00368365	1.54615	1.54615	shLuc up vs shRunx2_4
NM_053026	0.0024388	0.00103588	2.10882	2.10882	shLuc up vs shRunx2_3	0.00373316	1.68835	1.68835	shLuc up vs shRunx2_4
NM_001048265	0.00776533	0.00838077	0.51521	-1.94095	shLuc down vs shRunx2_3	0.00374579	0.472022	-2.11854	shLuc down vs shRunx2_4
NM_001301365	8.88529e-05	2.9461e-05	0.376743	-2.65433	shLuc down vs shRunx2_3	0.00436424	0.60489	-1.65319	shLuc down vs shRunx2_4
NM_199511	0.00563514	0.00332835	1.77453	1.77453	shLuc up vs shRunx2_3	0.00454327	1.69245	1.69245	shLuc up vs shRunx2_4
NM_005181	0.0102814	0.0118669	1.86092	1.86092	shLuc up vs shRunx2_3	0.00474885	2.30665	2.30665	shLuc up vs shRunx2_4
NM_000903	0.0134527	0.0393968	0.404525	-2.47204	shLuc down vs shRunx2_3	0.00479864	0.290422	-3.44326	shLuc down vs shRunx2_4
NR_015432	0.00597595	0.00351267	0.606647	-1.6484	shLuc down vs shRunx2_3	0.00483261	0.622423	-1.60662	shLuc down vs shRunx2_4
NM_001033505	0.00348195	0.00151011	0.558081	-1.79186	shLuc down vs shRunx2_3	0.0049574	0.616425	-1.62226	shLuc down vs shRunx2_4
NM_017443	0.010152	0.00957725	1.55757	1.55757	shLuc up vs shRunx2_3	0.00524047	1.69102	1.69102	shLuc up vs shRunx2_4
NM_000089	0.00816419	0.00577938	2.19626	2.19626	shLuc up vs shRunx2_3	0.00530346	2.24617	2.24617	shLuc up vs shRunx2_4
NM_173595	0.00213075	0.000784504	0.521673	-1.91691	shLuc down vs shRunx2_3	0.00540097	0.615763	-1.624	shLuc down vs shRunx2_4
NM_017449	0.0113922	0.0119436	1.50083	1.50083	shLuc up vs shRunx2_3	0.00550676	1.65709	1.65709	shLuc up vs shRunx2_4
NM_025211	0.0151464	0.0313347	0.663845	-1.50638	shLuc down vs shRunx2_3	0.00571582	0.568237	-1.75983	shLuc down vs shRunx2_4
NM_001037494	0.00715502	0.00415347	0.638156	-1.56701	shLuc down vs shRunx2_3	0.00582232	0.654518	-1.52784	shLuc down vs shRunx2_4
NM_182796	0.00634765	0.0033891	1.82231	1.82231	shLuc up vs shRunx2_3	0.00584633	1.67331	1.67331	shLuc up vs shRunx2_4
NM_000060	0.00264317	0.00100036	2.00108	2.00108	shLuc up vs shRunx2_3	0.00587447	1.53886	1.53886	shLuc up vs shRunx2_4
NM_001008739	0.00372848	0.00154967	0.586243	-1.70578	shLuc down vs shRunx2_3	0.00591998	0.650757	-1.53667	shLuc down vs shRunx2_4
NM_001286249	0.0111805	0.0100297	0.544201	-1.83756	shLuc down vs shRunx2_3	0.00593732	0.515284	-1.94068	shLuc down vs shRunx2_4
NM_001100818	0.0138555	0.0180277	1.75585	1.75585	shLuc up vs shRunx2_3	0.00601528	2.24162	2.24162	shLuc up vs shRunx2_4
NM_138730	0.00751382	0.00438541	1.57429	1.57429	shLuc up vs shRunx2_3	0.0060553	1.51649	1.51649	shLuc up vs shRunx2_4
NM_022460	0.0128773	0.0136897	0.63151	-1.58351	shLuc down vs shRunx2_3	0.00615108	0.588546	-1.6991	shLuc down vs shRunx2_4
NM_004235	0.0135153	0.0149589	1.58069	1.58069	shLuc up vs shRunx2_3	0.00631338	1.80838	1.80838	shLuc up vs shRunx2_4
NM_001284388	0.0149811	0.0205227	1.54654	1.54654	shLuc up vs shRunx2_3	0.00636189	1.86557	1.86557	shLuc up vs shRunx2_4
NM_001171135	0.0183793	0.0450588	1.5641	1.5641	shLuc up vs shRunx2_3	0.00672456	2.37413	2.37413	shLuc up vs shRunx2_4
NM_000302	0.00799469	0.00428193	1.67904	1.67904	shLuc up vs shRunx2_3	0.00722981	1.56607	1.56607	shLuc up vs shRunx2_4
NM_001111270	0.00244154	0.000871538	2.18677	2.18677	shLuc up vs shRunx2_3	0.00724647	1.54682	1.54682	shLuc up vs shRunx2_4
NM_022873	0.0149098	0.0135152	0.600562	-1.66511	shLuc down vs shRunx2_3	0.0077668	0.569826	-1.75492	shLuc down vs shRunx2_4
NM_001271466	0.00977271	0.00567003	0.584342	-1.71133	shLuc down vs shRunx2_3	0.00781635	0.601237	-1.66324	shLuc down vs shRunx2_4
NM_014933	0.0168587	0.0184053	1.59799	1.59799	shLuc up vs shRunx2_3	0.00786719	1.83952	1.83952	shLuc up vs shRunx2_4
NM_001109977	0.0198687	0.0311313	0.639822	-1.56293	shLuc down vs shRunx2_3	0.00801498	0.560793	-1.78319	shLuc down vs shRunx2_4
NM_152558	0.0147872	0.012571	0.601488	-1.66254	shLuc down vs shRunx2_3	0.00804432	0.576848	-1.73356	shLuc down vs shRunx2_4
NM_001999	0.00670625	0.00305369	1.75491	1.75491	shLuc up vs shRunx2_3	0.0082035	1.53527	1.53527	shLuc up vs shRunx2_4
NM_002226	0.00926903	0.00484781	1.73992	1.73992	shLuc up vs shRunx2_3	0.00861418	1.60071	1.60071	shLuc up vs shRunx2_4
NM_013402	0.0170011	0.0148588	1.6254	1.6254	shLuc up vs shRunx2_3	0.00901673	1.76073	1.76073	shLuc up vs shRunx2_4
NM_001131018	0.0152734	0.0115251	1.73854	1.73854	shLuc up vs shRunx2_3	0.00908366	1.81339	1.81339	shLuc up vs shRunx2_4
NM_000565	0.0107569	0.00593813	0.514846	-1.94233	shLuc down vs shRunx2_3	0.00914315	0.538549	-1.85684	shLuc down vs shRunx2_4
NM_001197139	0.0204824	0.0242116	2.1707	2.1707	shLuc up vs shRunx2_3	0.0091497	3.1401	3.1401	shLuc up vs shRunx2_4
NR_038334	0.00733778	0.0031266	1.80029	1.80029	shLuc up vs shRunx2_3	0.0104516	1.52152	1.52152	shLuc up vs shRunx2_4
NM_144998	0.00872898	0.00396772	0.58926	-1.69704	shLuc down vs shRunx2_3	0.0105383	0.639607	-1.56346	shLuc down vs shRunx2_4
NM_016446	0.0210452	0.0196785	0.644588	-1.55138	shLuc down vs shRunx2_3	0.0105929	0.609995	-1.63936	shLuc down vs shRunx2_4
NM_016147	0.0260811	0.0390331	1.57613	1.57613	shLuc up vs shRunx2_3	0.0106155	2.03332	2.03332	shLuc up vs shRunx2_4
NM_001256014	0.0274528	0.0494664	2.0035	2.0035	shLuc up vs shRunx2_3	0.0106315	3.93603	3.93603	shLuc up vs shRunx2_4
NM_015889	0.0155061	0.00987931	1.60025	1.60025	shLuc up vs shRunx2_3	0.0108079	1.58095	1.58095	shLuc up vs shRunx2_4
NM_001014380	0.021685	0.0205685	0.582162	-1.71773	shLuc down vs shRunx2_3	0.0108091	0.544174	-1.83765	shLuc down vs shRunx2_4
NM_001288581	0.0148581	0.00909813	0.64092	-1.56026	shLuc down vs shRunx2_3	0.0108514	0.6501	-1.53823	shLuc down vs shRunx2_4
NM_001127197	0.00314458	0.00109609	2.16127	2.16127	shLuc up vs shRunx2_3	0.0108705	1.50101	1.50101	shLuc up vs shRunx2_4
NM_001173467	0.0124709	0.00657622	3.03482	3.03482	shLuc up vs shRunx2_3	0.0112269	2.46772	2.46772	shLuc up vs shRunx2_4
NM_138444	0.00523996	0.0019807	2.13532	2.13532	shLuc up vs shRunx2_3	0.0113126	1.5804	1.5804	shLuc up vs shRunx2_4
NM_021238	0.0222055	0.0197953	1.85438	1.85438	shLuc up vs shRunx2_3	0.0114838	2.10604	2.10604	shLuc up vs shRunx2_4
NM_016496	0.00777437	0.00325428	0.542246	-1.84418	shLuc down vs shRunx2_3	0.0115751	0.609381	-1.64101	shLuc down vs shRunx2_4
NM_001135218	0.0149633	0.00865142	1.9298	1.9298	shLuc up vs shRunx2_3	0.0117088	1.81714	1.81714	shLuc up vs shRunx2_4
NM_015678	0.0158613	0.00924299	0.64339	-1.55427	shLuc down vs shRunx2_3	0.012243	0.658053	-1.51963	shLuc down vs shRunx2_4
NM_032532	0.00717602	0.00285856	2.27609	2.27609	shLuc up vs shRunx2_3	0.012491	1.68723	1.68723	shLuc up vs shRunx2_4
NM_014936	0.0291553	0.0348875	0.630651	-1.58566	shLuc down vs shRunx2_3	0.0128164	0.56973	-1.75522	shLuc down vs shRunx2_4
NM_015842	0.0234358	0.0177283	1.79952	1.79952	shLuc up vs shRunx2_3	0.0135949	1.89998	1.89998	shLuc up vs shRunx2_4
NM_182471	0.0215168	0.0147383	1.5691	1.5691	shLuc up vs shRunx2_3	0.0136736	1.58536	1.58536	shLuc up vs shRunx2_4
NM_001142424	0.0119534	0.00544766	1.72972	1.72972	shLuc up vs shRunx2_3	0.0140474	1.51732	1.51732	shLuc up vs shRunx2_4
NM_000405	0.018498	0.0108313	0.648775	-1.54137	shLuc down vs shRunx2_3	0.0140523	0.662518	-1.50939	shLuc down vs shRunx2_4
NM_019903	0.0216489	0.0143249	2.80745	2.80745	shLuc up vs shRunx2_3	0.0142201	2.81637	2.81637	shLuc up vs shRunx2_4
NR_038192	0.0297898	0.0290626	0.648143	-1.54287	shLuc down vs shRunx2_3	0.014421	0.606897	-1.64773	shLuc down vs shRunx2_4
NM_000296	0.0100812	0.00421011	0.596302	-1.677	shLuc down vs shRunx2_3	0.0148535	0.6617	-1.51126	shLuc down vs shRunx2_4
NM_130439	0.0171291	0.00895842	1.92624	1.92624	shLuc up vs shRunx2_3	0.0152844	1.73825	1.73825	shLuc up vs shRunx2_4
NM_001127230	0.00496179	0.00175191	0.528894	-1.89074	shLuc down vs shRunx2_3	0.0155143	0.642102	-1.55739	shLuc down vs shRunx2_4
NM_001893	0.0226104	0.0137498	0.520056	-1.92287	shLuc down vs shRunx2_3	0.0162063	0.529888	-1.88719	shLuc down vs shRunx2_4
NM_001258248	0.00947187	0.00375552	3.03477	3.03477	shLuc up vs shRunx2_3	0.0164714	1.93143	1.93143	shLuc up vs shRunx2_4
NM_003127	0.00929573	0.00364538	1.9477	1.9477	shLuc up vs shRunx2_3	0.0168269	1.52909	1.52909	shLuc up vs shRunx2_4
NM_004429	0.0184907	0.00947825	1.83241	1.83241	shLuc up vs shRunx2_3	0.0169382	1.65665	1.65665	shLuc up vs shRunx2_4
NM_001008410	0.0266714	0.016876	1.53209	1.53209	shLuc up vs shRunx2_3	0.0181038	1.51828	1.51828	shLuc up vs shRunx2_4
NM_001256725	0.022015	0.0119764	1.78308	1.78308	shLuc up vs shRunx2_3	0.0182121	1.65894	1.65894	shLuc up vs shRunx2_4
NM_139131	0.00880675	0.00331723	2.79214	2.79214	shLuc up vs shRunx2_3	0.0188134	1.77158	1.77158	shLuc up vs shRunx2_4
NM_003495	0.0408282	0.0357302	0.535477	-1.86749	shLuc down vs shRunx2_3	0.0207673	0.499646	-2.00142	shLuc down vs shRunx2_4
NM_002250	0.0321996	0.0210181	1.74788	1.74788	shLuc up vs shRunx2_3	0.0209144	1.74951	1.74951	shLuc up vs shRunx2_4
NM_000584	0.0130934	0.00529071	3.8428	3.8428	shLuc up vs shRunx2_3	0.0209441	2.16819	2.16819	shLuc up vs shRunx2_4
NM_001282709	0.031478	0.0200837	1.67086	1.67086	shLuc up vs shRunx2_3	0.0209554	1.65903	1.65903	shLuc up vs shRunx2_4
NM_001258429	0.0100891	0.00381091	2.05964	2.05964	shLuc up vs shRunx2_3	0.021146	1.5358	1.5358	shLuc up vs shRunx2_4
NM_001271187	0.0232464	0.0117429	0.568999	-1.75747	shLuc down vs shRunx2_3	0.0214517	0.604376	-1.6546	shLuc down vs shRunx2_4
NM_001135732	0.00388978	0.00130298	0.485345	-2.06039	shLuc down vs shRunx2_3	0.0218513	0.634749	-1.57543	shLuc down vs shRunx2_4
NR_073577	0.0371737	0.0257645	0.576813	-1.73367	shLuc down vs shRunx2_3	0.0226143	0.568561	-1.75883	shLuc down vs shRunx2_4
NM_001033719	0.0265509	0.0137934	1.64523	1.64523	shLuc up vs shRunx2_3	0.0231993	1.52674	1.52674	shLuc up vs shRunx2_4
NM_001025295	0.0254682	0.0128768	2.49386	2.49386	shLuc up vs shRunx2_3	0.0233105	2.07398	2.07398	shLuc up vs shRunx2_4
NR_104638	0.0488852	0.0462595	0.596673	-1.67596	shLuc down vs shRunx2_3	0.0235846	0.551423	-1.81349	shLuc down vs shRunx2_4
NM_002555	0.0317054	0.017985	0.563386	-1.77498	shLuc down vs shRunx2_3	0.0241611	0.581614	-1.71935	shLuc down vs shRunx2_4
NM_001146158	0.0342418	0.019635	1.56245	1.56245	shLuc up vs shRunx2_3	0.025599	1.50694	1.50694	shLuc up vs shRunx2_4
NM_001281504	0.0363616	0.0216924	0.622441	-1.60658	shLuc down vs shRunx2_3	0.0258076	0.632901	-1.58003	shLuc down vs shRunx2_4
NM_006383	0.0443475	0.031949	0.630266	-1.58663	shLuc down vs shRunx2_3	0.0258235	0.616934	-1.62092	shLuc down vs shRunx2_4
NM_001195430	0.00433917	0.00145186	0.476979	-2.09653	shLuc down vs shRunx2_3	0.0264396	0.63353	-1.57846	shLuc down vs shRunx2_4
NM_003379	0.0275241	0.0133704	1.68716	1.68716	shLuc up vs shRunx2_3	0.0268417	1.52074	1.52074	shLuc up vs shRunx2_4
NM_001286779	0.0325956	0.0172629	0.615905	-1.62363	shLuc down vs shRunx2_3	0.0272505	0.642953	-1.55532	shLuc down vs shRunx2_4
NM_152487	0.00412482	0.00137636	0.449135	-2.2265	shLuc down vs shRunx2_3	0.027365	0.611785	-1.63456	shLuc down vs shRunx2_4
NM_001032279	0.0440363	0.0290393	0.615847	-1.62378	shLuc down vs shRunx2_3	0.0277614	0.613008	-1.6313	shLuc down vs shRunx2_4
NM_001256575	0.0209653	0.0088056	2.40601	2.40601	shLuc up vs shRunx2_3	0.0289248	1.77784	1.77784	shLuc up vs shRunx2_4
NM_004233	0.0303955	0.0144901	1.97644	1.97644	shLuc up vs shRunx2_3	0.0304694	1.69292	1.69292	shLuc up vs shRunx2_4
NM_178500	0.0402408	0.0224871	2.97858	2.97858	shLuc up vs shRunx2_3	0.0307428	2.57665	2.57665	shLuc up vs shRunx2_4
NM_020127	0.0266947	0.0119419	2.03751	2.03751	shLuc up vs shRunx2_3	0.0308491	1.67145	1.67145	shLuc up vs shRunx2_4
NM_001077511	0.0531508	0.037919	1.67093	1.67093	shLuc up vs shRunx2_3	0.030878	1.73905	1.73905	shLuc up vs shRunx2_4
NR_073609	0.0437014	0.0258835	0.625459	-1.59883	shLuc down vs shRunx2_3	0.0308862	0.636406	-1.57132	shLuc down vs shRunx2_4
NM_001042469	0.0421569	0.0238054	2.08942	2.08942	shLuc up vs shRunx2_3	0.031667	1.93598	1.93598	shLuc up vs shRunx2_4
NM_001167870	0.0468039	0.0279425	0.491028	-2.03654	shLuc down vs shRunx2_3	0.032622	0.501455	-1.9942	shLuc down vs shRunx2_4
NM_001039707	0.0274689	0.0120453	2.2362	2.2362	shLuc up vs shRunx2_3	0.0332089	1.74919	1.74919	shLuc up vs shRunx2_4
NM_006096	0.0151812	0.00566454	2.39536	2.39536	shLuc up vs shRunx2_3	0.0332204	1.61638	1.61638	shLuc up vs shRunx2_4
NM_001198899	0.0568899	0.038527	0.5549	-1.80212	shLuc down vs shRunx2_3	0.0344377	0.547133	-1.82771	shLuc down vs shRunx2_4
NM_181463	0.0414629	0.0216501	1.85043	1.85043	shLuc up vs shRunx2_3	0.0347861	1.68164	1.68164	shLuc up vs shRunx2_4
NM_017585	0.0510585	0.0309395	1.7607	1.7607	shLuc up vs shRunx2_3	0.0347891	1.71937	1.71937	shLuc up vs shRunx2_4
NM_001281715	0.0254461	0.010652	0.593374	-1.68528	shLuc down vs shRunx2_3	0.0349843	0.662826	-1.50869	shLuc down vs shRunx2_4
NM_001198532	0.0250587	0.0103265	0.44755	-2.23439	shLuc down vs shRunx2_3	0.0361417	0.525872	-1.9016	shLuc down vs shRunx2_4
NM_001171653	0.0513332	0.0301691	1.54132	1.54132	shLuc up vs shRunx2_3	0.0362079	1.50164	1.50164	shLuc up vs shRunx2_4
NM_001144058	0.0208329	0.00814907	2.06719	2.06719	shLuc up vs shRunx2_3	0.0363996	1.5546	1.5546	shLuc up vs shRunx2_4
NM_017698	0.000984076	0.000340447	0.423951	-2.35876	shLuc down vs shRunx2_3	0.0364558	0.66663	-1.50008	shLuc down vs shRunx2_4
NM_001297654	0.0381815	0.0181234	0.468513	-2.13441	shLuc down vs shRunx2_3	0.0379417	0.517055	-1.93403	shLuc down vs shRunx2_4
NM_006287	0.0594221	0.0370889	0.629063	-1.58967	shLuc down vs shRunx2_3	0.0388287	0.632077	-1.58209	shLuc down vs shRunx2_4
NM_001199983	0.0486036	0.0259939	2.0408	2.0408	shLuc up vs shRunx2_3	0.0389045	1.84145	1.84145	shLuc up vs shRunx2_4
NM_001080495	0.0172238	0.00638341	0.540576	-1.84988	shLuc down vs shRunx2_3	0.0390055	0.646887	-1.54587	shLuc down vs shRunx2_4
NM_130850	0.0178404	0.00664321	2.09277	2.09277	shLuc up vs shRunx2_3	0.0393347	1.50942	1.50942	shLuc up vs shRunx2_4
NM_001291416	0.0181461	0.0067539	0.489234	-2.04401	shLuc down vs shRunx2_3	0.0401033	0.597552	-1.67349	shLuc down vs shRunx2_4
NM_000710	0.0468961	0.0235042	0.374631	-2.66929	shLuc down vs shRunx2_3	0.0416209	0.411653	-2.42923	shLuc down vs shRunx2_4
NM_014787	0.0365648	0.0160253	0.5884	-1.69952	shLuc down vs shRunx2_3	0.0433835	0.650262	-1.53784	shLuc down vs shRunx2_4
NR_045720	0.0544357	0.0288954	0.535457	-1.86756	shLuc down vs shRunx2_3	0.0436896	0.563962	-1.77317	shLuc down vs shRunx2_4
NM_001078651	0.00861975	0.00293664	0.461537	-2.16667	shLuc down vs shRunx2_3	0.044565	0.620079	-1.6127	shLuc down vs shRunx2_4
NM_145065	0.0713953	0.0453581	1.60355	1.60355	shLuc up vs shRunx2_3	0.0452908	1.60397	1.60397	shLuc up vs shRunx2_4
NM_001135811	0.0395139	0.0171273	2.14088	2.14088	shLuc up vs shRunx2_3	0.047967	1.67867	1.67867	shLuc up vs shRunx2_4
NM_006744	0.058518	0.030366	2.21006	2.21006	shLuc up vs shRunx2_3	0.0483369	1.92299	1.92299	shLuc up vs shRunx2_4
NM_001008697	0.0514156	0.0247846	0.613803	-1.62919	shLuc down vs shRunx2_3	0.0485526	0.657024	-1.52201	shLuc down vs shRunx2_4
NM_001198956	0.0215061	0.00793956	0.428127	-2.33576	shLuc down vs shRunx2_3	0.0499034	0.544211	-1.83752	shLuc down vs shRunx2_4
