# Supplementary material for: A RUNX2-Mediated Epigenetic Regulation of the Survival of p53 Defective Cancer Cells
Source: PLoS Genet. 2016 Feb 29;12(2):e1005884. doi: 10.1371/journal.pgen.1005884 (PMC4771715; doi:10.1371/journal.pgen.1005884)
Supplement: S2 Table — (XLS) [file pgen.1005884.s007.xls]

## Sheet: Sheet1
#bin	name	chrom	strand	txStart	txEnd	cdsStart	cdsEnd	exonCount	exonStarts	exonEnds	score	name2	cdsStartStat	cdsEndStat	exonFrames	dis_up	dis_down	total_peak_whole_gene	in_total_peak	in_max_fold_enrich	in_avg_fold_enrich	in_max_tags	in_avg_tags	pr_total_peak	pr_max_fold_enrich	pr_avg_fold_enrich	pr_max_tags	pr_avg_tags	disup_total_peak	disup_max_fold_enrich	disup_avg_fold_enrich	disup_max_tags	disup_avg_tags	dn_total_peak	dn_max_fold_enrich	dn_avg_fold_enrich	dn_max_tags	dn_avg_tags
585	NR_024540	chr1	-	14361	29370	29370	29370	11	14361,14969,15795,16606,16857,17232,17605,17914,18267,24737,29320,	14829,15038,15947,16765,17055,17368,17742,18061,18366,24891,29370,	0	WASH7P	unk	unk	-1,-1,-1,-1,-1,-1,-1,-1,-1,-1,-1,	14361	5240	1	0	0	0	0	0	0	0	0	0	0	0	0	0	0	0	1	26.44	26.44	392	392
590	NR_024321	chr1	-	761585	762902	762902	762902	1	761585,	762902,	0	NCRNA00115	unk	unk	-1,	47517	161	1	0	0	0	0	0	0	0	0	0	0	0	0	0	0	0	1	7.88	7.88	38	38
591	NR_026874	chr1	-	852952	854817	854817	854817	4	852952,853401,854204,854714,	853100,853555,854295,854817,	0	FLJ39609	unk	unk	-1,-1,-1,-1,	40770	6303	2	0	0	0	0	0	1	5.45	5.45	42	42	0	0	0	0	0	1	7.14	7.14	24	24
591	NM_152486	chr1	+	861120	879961	861321	879533	14	861120,861301,865534,866418,871151,874419,874654,876523,877515,877789,877938,878632,879077,879287,	861180,861393,865716,866469,871276,874509,874840,876686,877631,877868,878438,878757,879188,879961,	0	SAMD11	cmpl	cmpl	-1,0,0,2,2,1,1,1,2,1,2,1,0,0,	6303	16005	3	1	6.27	6.27	65	65	0	0	0	0	0	1	5.45	5.45	42	42	1	6.38	6.38	30	30
591	NM_015658	chr1	-	879582	894679	880073	894620	19	879582,880436,880897,881552,881781,883510,883869,886506,887379,887791,888554,889161,889383,891302,891474,892273,892478,894308,894594,	880180,880526,881033,881666,881925,883612,883983,886618,887519,887980,888668,889272,889462,891393,891595,892405,892653,894461,894679,	0	NOC2L	cmpl	cmpl	1,1,0,0,0,0,0,2,0,0,0,0,2,1,0,0,2,2,0,	24765	1287	3	0	0	0	0	0	1	6.38	6.38	30	30	0	0	0	0	0	2	6.27	5.86	65	53.5
591	NM_198317	chr1	+	895966	901099	896073	900571	12	895966,896672,897008,897205,897734,898083,898488,898716,899299,899486,899728,900342,	896180,896932,897130,897427,897851,898297,898633,898884,899388,899560,899910,901099,	0	KLHL17	cmpl	cmpl	0,2,1,0,0,0,1,2,2,1,0,2,	1287	777	1	0	0	0	0	0	1	6.38	6.38	30	30	0	0	0	0	0	0	0	0	0	0
591	NR_027693	chr1	-	910578	917473	917473	917473	5	910578,911878,914260,916516,917444,	911649,912004,916037,916553,917473,	0	C1orf170	unk	unk	-1,-1,-1,-1,-1,	94	16868	2	1	6.44	6.44	44	44	0	0	0	0	0	1	7.55	7.55	34	34	0	0	0	0	0
592	NM_021170	chr1	-	934341	935552	934438	935353	4	934341,934905,935071,935245,	934812,934993,935167,935552,	0	HES4	cmpl	cmpl	1,0,0,0,	16868	13294	1	0	0	0	0	0	0	0	0	0	0	0	0	0	0	0	1	7.55	7.55	34	34
592	NM_198576	chr1	+	955502	991492	955552	990361	36	955502,957580,970656,976044,976552,976857,977335,978618,978917,979202,979488,979713,980540,980738,981112,981343,981539,981776,982199,982706,982952,983155,983391,984246,984615,984945,985282,985612,985806,986105,986632,986832,987107,989132,989827,990203,	955753,957842,970704,976260,976777,977082,977542,978837,979112,979403,979637,979819,980657,980903,981256,981468,981645,982115,982337,982834,983067,983275,983745,984439,984831,985175,985417,985709,985971,986217,986749,987025,987195,989357,989931,991492,	0	AGRN	cmpl	cmpl	0,0,1,1,1,1,1,1,1,1,1,0,1,1,1,1,0,1,1,1,0,1,1,1,2,2,1,1,2,2,0,0,1,2,2,1,	5583	25705	2	0	0	0	0	0	1	7.16	7.16	27	27	0	0	0	0	0	1	5.41	5.41	25	25
9	NM_017891	chr1	-	1017197	1051736	1018272	1026923	10	1017197,1019732,1019860,1021257,1022518,1022881,1025732,1026851,1027370,1051439,	1018367,1019763,1019886,1021392,1022584,1022977,1025808,1026945,1027483,1051736,	0	C1orf159	cmpl	cmpl	1,0,1,1,1,1,0,0,-1,-1,	25705	50747	1	0	0	0	0	0	0	0	0	0	0	0	0	0	0	0	1	5.41	5.41	25	25
593	NM_004195	chr1	-	1138887	1142089	1139223	1141951	5	1138887,1139413,1139778,1140749,1141764,	1139348,1139616,1139866,1140872,1142089,	0	TNFRSF18	cmpl	cmpl	1,2,1,1,0,	5574	4616	1	0	0	0	0	0	0	0	0	0	0	1	11.2	11.2	49	49	0	0	0	0	0
593	NM_003327	chr1	-	1146705	1149548	1146934	1149507	7	1146705,1147083,1147321,1148017,1148371,1149042,1149362,	1147005,1147212,1147518,1148084,1148473,1149165,1149548,	0	TNFRSF4	cmpl	cmpl	1,1,2,1,1,1,0,	4616	2739	1	0	0	0	0	0	0	0	0	0	0	0	0	0	0	0	1	11.2	11.2	49	49
594	NM_030649	chr1	-	1227763	1243269	1228943	1243195	24	1227763,1229202,1229469,1229781,1230097,1230826,1231115,1231394,1231590,1231804,1233201,1233392,1233749,1233946,1234724,1235210,1235352,1235537,1235888,1237367,1238301,1238541,1239465,1243148,	1229088,1229313,1229579,1230008,1230196,1230934,1231318,1231489,1231660,1232013,1233313,1233493,1233801,1234059,1234736,1235285,1235448,1235582,1236072,1237426,1238355,1238661,1239523,1243269,	0	ACAP3	cmpl	cmpl	2,2,0,1,1,1,2,0,2,0,2,0,2,0,0,0,0,0,2,0,0,0,2,0,	354	724	1	0	0	0	0	0	1	3.12	3.12	60	60	0	0	0	0	0	0	0	0	0	0
594	NM_153339	chr1	+	1243993	1247057	1244023	1246759	8	1243993,1244294,1244465,1244833,1245060,1246013,1246288,1246709,	1244100,1244352,1244653,1244983,1245231,1246068,1246451,1247057,	0	PUSL1	cmpl	cmpl	0,2,0,2,2,2,0,1,	724	13085	1	0	0	0	0	0	1	9.06	9.06	40	40	0	0	0	0	0	0	0	0	0	0
594	NM_017871	chr1	-	1246964	1260046	1247238	1259988	17	1246964,1247397,1247605,1247819,1247972,1248166,1248414,1248888,1249111,1249680,1250203,1250783,1250899,1254675,1255835,1256375,1259960,	1247304,1247527,1247748,1247881,1248080,1248329,1248504,1248972,1249301,1249745,1250342,1250818,1250998,1254904,1255909,1256473,1260046,	0	CPSF3L	cmpl	cmpl	0,2,0,1,1,0,0,0,2,0,2,0,0,2,0,1,0,	3695	96	1	0	0	0	0	0	0	0	0	0	0	0	0	0	0	0	1	9.06	9.06	40	40
594	NM_032348	chr1	-	1288070	1293915	1288983	1293884	10	1288070,1289227,1289409,1289572,1289733,1290061,1290623,1290829,1292060,1293835,	1289009,1289308,1289486,1289612,1289889,1290532,1290725,1291132,1292084,1293915,	0	MXRA8	cmpl	cmpl	1,1,2,1,1,1,1,1,1,0,	3578	15194	2	0	0	0	0	0	0	0	0	0	0	2	30.46	23.37	127	86.5	0	0	0	0	0
594	NM_001127229	chr1	-	1309109	1310580	1309180	1310136	4	1309109,1309379,1310084,1310376,	1309282,1309825,1310170,1310580,	0	AURKAIP1	cmpl	cmpl	0,1,0,-1,	15194	10510	3	0	0	0	0	0	1	8.64	8.64	98	98	0	0	0	0	0	2	30.46	23.37	127	86.5
595	NM_030937	chr1	-	1321090	1334718	1322610	1334686	11	1321090,1323156,1323333,1325609,1325838,1326145,1328775,1330773,1333612,1333976,1334398,	1322962,1323249,1323445,1325751,1325943,1326245,1328840,1330894,1333722,1334051,1334718,	0	CCNL2	cmpl	cmpl	2,2,1,0,0,2,0,2,0,0,0,	10272	191	1	0	0	0	0	0	0	0	0	0	0	0	0	0	0	0	1	8.64	8.64	98	98
595	NM_022834	chr1	+	1370902	1378262	1371128	1375167	3	1370902,1372306,1374460,	1371201,1372864,1378262,	0	VWA1	cmpl	cmpl	0,1,1,	7735	6806	1	1	6.84	6.84	34	34	0	0	0	0	0	0	0	0	0	0	0	0	0	0	0
596	NM_001170535	chr1	+	1447522	1470067	1447648	1469452	16	1447522,1451391,1452690,1453095,1454300,1455520,1455927,1458123,1458890,1459218,1459652,1460619,1461840,1463074,1464602,1469305,	1447853,1451468,1452792,1453155,1454370,1455686,1455997,1458279,1458947,1459344,1459777,1460671,1461911,1463242,1464711,1470067,	0	ATAD3A	cmpl	cmpl	0,1,0,0,0,1,2,0,0,0,0,2,0,2,2,0,	15940	90	1	0	0	0	0	0	1	8.85	8.85	28	28	0	0	0	0	0	0	0	0	0	0
596	NM_014188	chr1	-	1477052	1510262	1477445	1509937	5	1477052,1479248,1480242,1500152,1509857,	1477547,1479367,1480382,1500296,1510262,	0	SSU72	cmpl	cmpl	0,1,2,2,0,	1312	40532	2	1	7.27	7.27	48	48	1	6.74	6.74	37	37	0	0	0	0	0	0	0	0	0	0
74	NM_033486	chr1	-	1571099	1655775	1571125	1654257	20	1571099,1571298,1571694,1572043,1572258,1572442,1572769,1573123,1573861,1575637,1576408,1577022,1577266,1577746,1643702,1647784,1650766,1653034,1654146,1655705,	1571218,1571488,1571843,1572160,1572366,1572564,1572875,1573245,1573952,1575813,1576474,1577181,1577362,1577869,1643839,1647917,1650894,1653150,1654271,1655775,	0	CDK11B	cmpl	cmpl	0,2,0,0,0,1,0,1,0,1,1,1,1,1,2,1,2,0,0,-1,	1069	501	1	1	6.72	6.72	51	51	0	0	0	0	0	0	0	0	0	0	0	0	0	0	0
597	NM_001110781	chr1	-	1592938	1624243	1597220	1608138	9	1592938,1599765,1601102,1601536,1602947,1606901,1607502,1607816,1623887,	1597458,1599911,1601175,1601590,1603068,1607029,1607638,1608285,1624243,	0	SLC35E2B	cmpl	cmpl	2,0,2,2,1,2,1,0,-1,	22908	7134	1	0	0	0	0	0	0	0	0	0	0	0	0	0	0	0	1	6.72	6.72	51	51
599	NM_178545	chr1	-	1849028	1850740	1849320	1850704	5	1849028,1849691,1850331,1850483,1850620,	1849601,1849870,1850373,1850527,1850740,	0	TMEM52	cmpl	cmpl	1,2,2,0,0,	295	34011	2	0	0	0	0	0	1	12.11	12.11	70	70	1	7.27	7.27	61	61	0	0	0	0	0
599	NM_001080484	chr1	-	1884751	1935276	1887016	1922395	18	1884751,1888058,1890558,1891402,1895187,1896326,1897809,1900073,1902097,1903418,1904375,1905463,1916824,1918375,1919950,1920327,1922328,1935139,	1887289,1888223,1890648,1891469,1895306,1896500,1897965,1900272,1902255,1903521,1904486,1905637,1916929,1918474,1920094,1920412,1922414,1935276,	0	KIAA1751	cmpl	cmpl	0,0,0,2,0,0,0,2,0,2,2,2,2,2,2,1,0,-1,	34011	15491	2	0	0	0	0	0	0	0	0	0	0	0	0	0	0	0	2	7.27	7.245	61	42.5
9	NM_002744	chr1	+	1981908	2116834	1982069	2116448	18	1981908,1986879,1987922,1990979,2066700,2075648,2077465,2080310,2082228,2087433,2100956,2103493,2103739,2105335,2106192,2106662,2116021,2116360,	1982140,1987001,1988012,1991030,2066786,2075780,2077547,2080363,2082417,2087531,2101043,2103629,2103827,2105455,2106272,2106752,2116137,2116834,	0	PRKCZ	cmpl	cmpl	0,2,1,1,1,0,0,1,0,0,2,2,0,1,1,0,0,2,	19716	3647	2	2	14.4	10.435	40	38	0	0	0	0	0	0	0	0	0	0	0	0	0	0	0
601	NM_001146310	chr1	-	2115898	2139172	2116716	2132537	8	2115898,2125077,2129445,2132488,2134874,2137743,2137953,2138994,	2116952,2125349,2129581,2132664,2135069,2137863,2138106,2139172,	0	C1orf86	cmpl	cmpl	1,2,1,0,-1,-1,-1,-1,	153706	20961	2	0	0	0	0	0	0	0	0	0	0	1	14.93	14.93	36	36	1	14.4	14.4	36	36
75	NM_003036	chr1	+	2160133	2241652	2160205	2238204	7	2160133,2234416,2234723,2235278,2235731,2237458,2238015,	2161174,2234542,2234839,2235541,2236024,2237689,2241652,	0	SKI	cmpl	cmpl	0,0,0,2,1,0,0,	20961	11043	2	1	14.15	14.15	66	66	1	14.93	14.93	36	36	0	0	0	0	0	0	0	0	0	0
9	NM_022114	chr1	+	2985741	3355185	2985823	3350375	17	2985741,3102688,3160650,3301715,3313054,3319354,3321302,3322058,3327947,3331123,3334391,3335230,3342144,3342614,3347435,3348529,3350240,	2985860,3103038,3160701,3301850,3313157,3319562,3321450,3322212,3329364,3331211,3334561,3335308,3342314,3342789,3347672,3348704,3355185,	0	PRDM16	cmpl	cmpl	0,1,0,0,0,1,2,0,1,2,0,2,2,1,2,2,0,	1452	15961	1	1	7.38	7.38	46	46	0	0	0	0	0	0	0	0	0	0	0	0	0	0	0
76	NM_001409	chr1	-	3404505	3528059	3407091	3527832	37	3404505,3407475,3409202,3410334,3410559,3410934,3411176,3412453,3413218,3413551,3413796,3414934,3415261,3415701,3416151,3416359,3417196,3417529,3417740,3418359,3421771,3421985,3422671,3424358,3425121,3425638,3426433,3427346,3428113,3428569,3431113,3431965,3440687,3496388,3511901,3519029,3527701,	3407153,3407523,3409331,3410463,3410688,3411063,3411305,3412582,3413347,3413683,3413925,3415063,3415390,3415830,3416280,3416488,3417328,3417658,3417872,3418485,3421906,3422120,3422800,3424487,3425253,3425809,3426556,3427466,3428251,3428692,3431236,3432091,3440810,3496493,3512011,3519164,3528059,	0	MEGF6	cmpl	cmpl	1,1,1,1,1,1,1,1,1,1,1,1,1,1,1,1,1,1,1,1,1,1,1,1,1,1,1,1,1,1,1,1,1,1,2,2,0,	6828	13496	3	3	13.77	12.01	84	68	0	0	0	0	0	0	0	0	0	0	0	0	0	0	0
613	NM_001163724	chr1	+	3689351	3692546	3691937	3692485	4	3689351,3689626,3691862,3692358,	3689405,3689745,3692047,3692546,	0	LOC388588	cmpl	cmpl	-1,-1,0,2,	1142	4237	1	0	0	0	0	0	0	0	0	0	0	0	0	0	0	0	1	9.97	9.97	41	41
613	NM_020710	chr1	-	3696783	3713068	3697651	3713040	7	3696783,3698075,3699224,3700559,3701650,3703412,3712425,	3697900,3698165,3699327,3700675,3701767,3703874,3713068,	0	LRRC47	cmpl	cmpl	0,0,2,0,0,0,0,	4237	15576	1	0	0	0	0	0	0	0	0	0	0	0	0	0	0	0	1	9.97	9.97	41	41
77	NM_001042478	chr1	+	4715104	4837854	4715485	4834559	6	4715104,4771959,4829912,4832339,4834486,4837460,	4715514,4772759,4830000,4832585,4834618,4837854,	0	AJAP1	cmpl	cmpl	0,2,1,2,2,-1,	230360	1085015	4	2	12.1	7.775	75	61	1	6.96	6.96	36	36	1	8.05	8.05	61	61	0	0	0	0	0
78	NM_015102	chr1	-	5922869	6052533	5923324	6046349	30	5922869,5923949,5924397,5925161,5926432,5927089,5927799,5933311,5934530,5934933,5937152,5940173,5947345,5950927,5964676,5965351,5965691,5967174,5969211,5987708,5993206,6007163,6008129,6012759,6021853,6027358,6029146,6038329,6046214,6052303,	5923465,5924093,5924577,5925333,5926518,5927175,5927956,5933395,5934717,5935160,5937358,5940299,5947526,5951088,5964864,5965543,5965843,5967282,5969273,5987847,5993389,6007290,6008311,6012896,6022009,6027423,6029319,6038473,6046387,6052533,	0	NPHP4	cmpl	cmpl	0,0,0,2,0,1,0,0,2,0,1,1,0,1,2,2,0,0,1,0,0,2,0,1,1,2,0,0,0,-1,	1079018	33539	1	1	11.07	11.07	62	62	0	0	0	0	0	0	0	0	0	0	0	0	0	0	0
632	NM_000983	chr1	-	6245079	6259679	6246731	6259633	4	6245079,6252989,6257711,6259621,	6246876,6253114,6257816,6259679,	0	RPL22	cmpl	cmpl	2,0,0,0,	4885	6509	1	0	0	0	0	0	1	10.96	10.96	55	55	0	0	0	0	0	0	0	0	0	0
632	NM_207396	chr1	+	6266188	6281359	6266595	6279467	18	6266188,6266595,6267438,6268940,6269174,6269327,6269473,6269983,6270282,6270429,6270929,6271080,6271926,6272290,6272741,6273125,6278348,6279295,	6266362,6266786,6267571,6269085,6269256,6269403,6269599,6270030,6270355,6270498,6270998,6271178,6272113,6272476,6272793,6273243,6278429,6281359,	0	RNF207	cmpl	cmpl	-1,0,2,0,1,2,0,0,2,0,0,0,2,0,0,1,2,2,	6509	22892	2	1	9.89	9.89	35	35	0	0	0	0	0	1	10.96	10.96	55	55	0	0	0	0	0
9	NM_012405	chr1	-	6281252	6296044	6285139	6295971	5	6281252,6291961,6293533,6294945,6295776,	6285322,6292179,6293703,6295034,6296044,	0	ICMT	cmpl	cmpl	0,1,2,0,0,	21573	8207	2	0	0	0	0	0	0	0	0	0	0	0	0	0	0	0	2	10.96	10.425	55	45
9	NM_015215	chr1	+	6845383	7829766	6845590	7826551	23	6845383,6880240,6885151,7151363,7309550,7527889,7700459,7721785,7723412,7730970,7737658,7792507,7796403,7796990,7797314,7798018,7804894,7805904,7807769,7811258,7812518,7815697,7826518,	6845635,6880310,6885270,7151431,7309686,7527961,7700613,7721926,7725259,7731097,7737793,7792659,7796600,7797069,7797630,7798542,7805082,7806151,7807841,7811452,7812593,7815728,7829766,	0	CAMTA1	cmpl	cmpl	0,0,1,0,2,0,0,1,1,0,1,1,0,2,0,1,0,2,0,0,2,2,0,	83417	1562	5	5	10.45	7.644	87	59.2	0	0	0	0	0	0	0	0	0	0	0	0	0	0	0
80	NM_001561	chr1	-	7975930	8003225	7980894	8000054	9	7975930,7993221,7995072,7997749,7998252,7998780,7999954,8000843,8003198,	7980983,7993356,7995203,7997816,7998390,7998888,8000138,8000993,8003225,	0	TNFRSF9	cmpl	cmpl	1,1,2,1,1,1,0,-1,-1,	62379	18488	2	0	0	0	0	0	0	0	0	0	0	2	12.25	10.04	67	56	0	0	0	0	0
646	NM_001123377	chr1	+	8021713	8045342	8022845	8045114	7	8021713,8022822,8025383,8029404,8030953,8037711,8044953,	8021795,8022935,8025485,8029464,8031023,8037798,8045342,	0	PARK7	cmpl	cmpl	-1,0,0,0,0,1,1,	18488	26436	3	0	0	0	0	0	1	4.66	4.66	34	34	2	12.25	10.04	67	56	0	0	0	0	0
646	NM_018948	chr1	-	8071778	8086393	8073269	8075679	4	8071778,8075367,8075554,8086217,	8074456,8075444,8075752,8086393,	0	ERRFI1	cmpl	cmpl	1,2,0,-1,	26436	297996	2	0	0	0	0	0	2	9.02	7.95	41	37	0	0	0	0	0	0	0	0	0	0
1	NM_001080397	chr1	+	8384389	8404227	8384389	8404073	8	8384389,8385357,8385877,8390268,8395496,8397875,8399552,8403806,	8384786,8385450,8386102,8390996,8395650,8398052,8399758,8404227,	0	SLC45A1	cmpl	cmpl	0,1,1,1,0,1,1,0,	297996	8236	1	0	0	0	0	0	1	5.45	5.45	23	23	0	0	0	0	0	0	0	0	0	0
81	NM_001042681	chr1	-	8412463	8877699	8415146	8716356	23	8412463,8415478,8416159,8418255,8419823,8420171,8421822,8422742,8424115,8424805,8425871,8482786,8525984,8555122,8557464,8568685,8601272,8616533,8617476,8674619,8684368,8716031,8877218,	8415180,8415659,8416306,8418976,8420046,8421550,8421936,8422904,8424315,8424898,8426034,8482867,8526083,8555222,8557589,8568734,8601377,8616630,8617582,8674745,8684439,8716500,8877699,	0	RERE	cmpl	cmpl	2,1,1,0,2,0,0,0,1,1,0,0,0,2,0,2,2,1,0,0,1,0,-1,	8236	43359	2	2	7.27	7.21	44	38	0	0	0	0	0	0	0	0	0	0	0	0	0	0	0
653	NM_001201483	chr1	-	8921058	8931635	8921418	8928077	9	8921058,8922945,8923293,8923949,8925343,8926337,8927175,8928046,8930510,	8921488,8923004,8923402,8924151,8925541,8926560,8927309,8928116,8931635,	0	ENO1	cmpl	cmpl	2,0,2,1,1,0,1,0,-1,	43359	74286	1	0	0	0	0	0	0	0	0	0	0	1	5.09	5.09	65	65	0	0	0	0	0
654	NM_003039	chr1	-	9097004	9129887	9097644	9129595	12	9097004,9097955,9098489,9098886,9099610,9099858,9100122,9101843,9107668,9117506,9118210,9129562,	9097848,9098083,9098565,9098988,9099721,9100046,9100248,9101996,9107793,9117667,9118309,9129887,	0	SLC2A5	cmpl	cmpl	0,1,0,0,0,1,1,1,2,0,0,0,	10600	34588	1	0	0	0	0	0	0	0	0	0	0	1	7.55	7.55	27	27	0	0	0	0	0
81	NM_024980	chr1	-	9164475	9189229	9164477	9189086	4	9164475,9165544,9171334,9188703,	9164693,9165739,9171548,9189229,	0	GPR157	cmpl	cmpl	0,0,2,0,	15965	22497	1	1	6.44	6.44	20	20	0	0	0	0	0	0	0	0	0	0	0	0	0	0	0
655	NR_029610	chr1	-	9211726	9211836	9211836	9211836	1	9211726,	9211836,	0	MIR34A	unk	unk	-1,	22497	83026	1	0	0	0	0	0	0	0	0	0	0	1	17.37	17.37	86	86	0	0	0	0	0
81	NM_004285	chr1	+	9294862	9331394	9304993	9324928	5	9294862,9304983,9307024,9322117,9323567,	9295125,9305620,9307142,9322387,9331394,	0	H6PD	cmpl	cmpl	-1,0,0,1,1,	83026	21546	2	0	0	0	0	0	0	0	0	0	0	0	0	0	0	0	2	14.89	10.35	95	64
656	NM_025106	chr1	+	9352940	9429590	9415950	9427634	3	9352940,9415801,9427506,	9353130,9416644,9429590,	0	SPSB1	cmpl	cmpl	-1,0,1,	21546	169937	3	1	5.73	5.73	40	40	0	0	0	0	0	2	14.89	10.35	95	64	0	0	0	0	0
658	NM_032315	chr1	+	9599527	9642831	9599750	9642559	7	9599527,9613683,9627341,9630315,9633403,9640011,9642356,	9599806,9613863,9627419,9630416,9633470,9640292,9642831,	0	SLC25A33	cmpl	cmpl	0,2,2,2,1,2,1,	169937	6100	2	0	0	0	0	0	1	5.9	5.9	70	70	1	14.36	14.36	82	82	0	0	0	0	0
658	NM_001010866	chr1	+	9648931	9665020	9648988	9662349	6	9648931,9655947,9656916,9658506,9661162,9662126,	9649101,9656068,9657111,9658683,9661512,9665020,	0	TMEM201	cmpl	cmpl	0,2,0,0,0,2,	6100	46769	1	0	0	0	0	0	0	0	0	0	0	0	0	0	0	0	1	8.59	8.59	47	47
659	NM_005026	chr1	+	9711789	9789172	9770513	9787104	24	9711789,9751524,9770481,9775598,9775906,9776497,9777016,9777594,9778751,9779978,9780169,9780668,9780799,9781184,9781501,9781818,9782032,9782301,9782585,9783182,9784026,9784333,9784861,9786966,	9711860,9751629,9770654,9775827,9776136,9776677,9777166,9777684,9778973,9780075,9780300,9780719,9780967,9781306,9781645,9781918,9782211,9782414,9782664,9783350,9784150,9784479,9784994,9789172,	0	PIK3CD	cmpl	cmpl	-1,-1,0,0,1,0,0,0,0,0,1,0,0,0,2,2,0,2,1,2,2,0,2,0,	36854	119161	1	0	0	0	0	0	0	0	0	0	0	1	8.59	8.59	47	47	0	0	0	0	0
659	NR_027045	chr1	-	9712667	9714644	9714644	9714644	2	9712667,9714255,	9714101,9714644,	0	C1orf200	unk	unk	-1,-1,	37732	74434	1	0	0	0	0	0	0	0	0	0	0	0	0	0	0	0	1	8.59	8.59	47	47
82	NM_001012329	chr1	-	9908333	9970316	9910775	9932122	5	9908333,9931244,9932026,9937962,9970152,	9910834,9931335,9932146,9938047,9970316,	0	CTNNBIP1	cmpl	cmpl	1,0,0,-1,-1,	23783	19459	3	2	7.85	7.83	79	64	1	10.96	10.96	43	43	0	0	0	0	0	0	0	0	0	0
661	NM_032368	chr1	-	9989775	10002826	9990456	9996677	7	9989775,9991948,9992860,9994819,9995549,9996576,10002681,	9990515,9992030,9992956,9994918,9995685,9996685,10002826,	0	LZIC	cmpl	cmpl	1,0,0,0,2,0,-1,	19459	659	1	0	0	0	0	0	0	0	0	0	0	0	0	0	0	0	1	10.96	10.96	43	43
661	NM_022787	chr1	+	10003485	10045556	10032131	10042759	5	10003485,10032075,10035649,10041088,10042358,	10003573,10032246,10035833,10041228,10045556,	0	NMNAT1	cmpl	cmpl	-1,0,1,2,1,	659	11698	1	0	0	0	0	0	1	11.65	11.65	66	66	0	0	0	0	0	0	0	0	0	0
82	NM_001105562	chr1	+	10093040	10241296	10093728	10240014	28	10093040,10132085,10155518,10161165,10163005,10165573,10166254,10177516,10179570,10182019,10186851,10189449,10190557,10190772,10192426,10195045,10197124,10204997,10207020,10209241,10211383,10218413,10221199,10228193,10231195,10238701,10239473,10239952,	10093752,10132272,10155654,10161253,10163150,10165802,10166641,10177658,10179671,10182134,10186935,10189506,10190674,10190871,10192540,10195244,10197263,10205097,10207148,10209340,10211619,10218540,10221344,10228328,10231387,10238876,10239620,10241296,	0	UBE4B	cmpl	cmpl	0,0,1,2,0,1,2,2,0,2,0,0,0,0,0,0,1,2,0,2,2,1,2,0,0,0,1,1,	16962	29467	4	4	11.56	8.0975	75	48.5	0	0	0	0	0	0	0	0	0	0	0	0	0	0	0
82	NM_015074	chr1	+	10270763	10441661	10292386	10436645	47	10270763,10292307,10316304,10318550,10321962,10327437,10328209,10331559,10332298,10335485,10336378,10338043,10342457,10351139,10352104,10355143,10355717,10356639,10356954,10357231,10380100,10381766,10383941,10384815,10386168,10394577,10396714,10397131,10397428,10399826,10402107,10403289,10405902,10407818,10408706,10412688,10420986,10421749,10423340,10425157,10425466,10428524,10431198,10434373,104…	10270936,10292492,10316381,10318730,10322028,10327616,10328321,10331637,10332364,10335561,10336457,10338186,10342591,10351219,10352180,10355223,10355824,10356723,10357135,10357304,10380194,10381915,10384120,10384953,10386417,10394696,10396800,10397261,10397591,10399917,10402226,10403345,10406011,10407885,10408791,10412794,10421101,10421883,10423402,10425303,10425706,10428596,10431320,10434523,104…	0	KIF1B	cmpl	cmpl	-1,0,1,0,0,0,2,0,0,0,1,2,1,0,2,0,2,1,1,2,0,1,0,2,2,2,1,0,1,2,0,2,1,2,0,1,2,0,2,1,0,0,0,2,2,0,2,	29467	17423	1	0	0	0	0	0	1	5.23	5.23	39	39	0	0	0	0	0	0	0	0	0	0
665	NM_198544	chr1	+	10490158	10512060	10490574	10511652	5	10490158,10493898,10494713,10500403,10511433,	10490625,10494022,10494747,10500470,10512060,	0	APITD1-CORT	cmpl	cmpl	0,0,1,2,0,	9957	8542	1	0	0	0	0	0	1	5.16	5.16	52	52	0	0	0	0	0	0	0	0	0	0
665	NM_199294	chr1	+	10490158	10502872	10490574	10502462	5	10490158,10493898,10494713,10500403,10502321,	10490625,10494022,10494747,10500470,10502872,	0	APITD1	cmpl	cmpl	0,0,1,2,0,	9957	6903	1	0	0	0	0	0	1	5.16	5.16	52	52	0	0	0	0	0	0	0	0	0	0
83	NM_004565	chr1	+	10535002	10690815	10535023	10690044	9	10535002,10555330,10596269,10659294,10678388,10683075,10684396,10687328,10689587,	10535059,10555378,10596354,10659423,10678474,10683178,10684494,10687420,10690815,	0	PEX14	cmpl	cmpl	0,0,0,1,1,0,1,0,2,	2389	5850	2	2	13.36	10.11	74	56	0	0	0	0	0	0	0	0	0	0	0	0	0	0	0
83	NM_001170754	chr1	-	11006529	11042094	11007719	11042094	13	11006529,11007699,11009680,11014075,11015046,11017079,11017672,11018770,11024184,11026414,11030026,11036212,11042068,	11006798,11008901,11009871,11014199,11015243,11017164,11017810,11018809,11024328,11026539,11030146,11036313,11042094,	0	C1orf127	cmpl	cmpl	-1,0,1,0,1,0,0,0,0,1,1,2,0,	149822	30584	1	1	6.07	6.07	33	33	0	0	0	0	0	0	0	0	0	0	0	0	0	0	0
669	NM_007375	chr1	+	11072678	11085549	11073784	11082711	6	11072678,11073772,11076900,11078789,11080485,11082180,	11072800,11074022,11077064,11078930,11080656,11085549,	0	TARDBP	cmpl	cmpl	-1,0,1,0,0,0,	30584	1030	1	0	0	0	0	0	1	5.84	5.84	28	28	0	0	0	0	0	0	0	0	0	0
669	NM_003132	chr1	-	11114648	11120091	11114921	11120000	8	11114648,11115018,11115837,11116067,11116660,11118856,11119281,11119833,	11114942,11115141,11115983,11116151,11116814,11118949,11119402,11120091,	0	SRM	cmpl	cmpl	0,0,1,1,0,0,2,0,	7352	6584	1	0	0	0	0	0	0	0	0	0	0	1	18.05	18.05	80	80	0	0	0	0	0
83	NM_001001998	chr1	-	11126675	11159938	11126774	11159888	25	11126675,11128064,11128701,11129615,11130956,11132143,11133990,11134287,11136898,11137421,11137657,11139767,11140555,11140820,11141138,11142744,11147504,11147856,11148179,11150610,11151070,11151549,11155814,11158076,11159777,	11126805,11128141,11128763,11129787,11131030,11132228,11134065,11134383,11137005,11137500,11137708,11139879,11140606,11140969,11141295,11142935,11147648,11147967,11148255,11150725,11151236,11151654,11155938,11158213,11159938,	0	EXOSC10	cmpl	cmpl	2,0,1,0,1,0,0,0,1,0,0,2,2,0,2,0,0,0,2,1,0,0,2,0,0,	6584	6649	1	0	0	0	0	0	0	0	0	0	0	0	0	0	0	0	1	18.05	18.05	80	80
675	NM_001286	chr1	+	11866206	11903201	11866319	11900280	23	11866206,11867187,11875902,11876671,11879544,11882751,11883763,11884542,11886212,11887145,11888162,11888514,11889252,11893571,11893933,11894292,11894540,11896023,11897055,11897399,11898391,11898591,11900199,	11866406,11867247,11875968,11876737,11879611,11882858,11883890,11884610,11886271,11887278,11888276,11888681,11889379,11893695,11894087,11894452,11894647,11896210,11897213,11897556,11898499,11898717,11903201,	0	CLCN6	cmpl	cmpl	0,0,0,0,0,1,0,1,0,2,0,0,2,0,1,2,0,2,0,2,0,0,0,	46	2565	1	0	0	0	0	0	1	10.08	10.08	65	65	0	0	0	0	0	0	0	0	0	0
676	NM_138346	chr1	-	11979644	11986485	11980371	11986294	3	11979644,11982692,11985261,	11980389,11983546,11986485,	0	KIAA2013	cmpl	cmpl	0,1,0,	60652	8238	1	0	0	0	0	0	0	0	0	0	0	0	0	0	0	0	1	13.96	13.96	174	174
84	NM_001127660	chr1	+	12040237	12073572	12049225	12071622	18	12040237,12049221,12052611,12056212,12057353,12058826,12059044,12061457,12061825,12062038,12064048,12064565,12064881,12065767,12066594,12067109,12069648,12071552,	12040541,12049400,12052747,12056375,12057478,12058935,12059152,12061611,12061893,12062160,12064175,12064670,12064984,12065988,12066750,12067306,12069783,12073572,	0	MFN2	cmpl	cmpl	-1,0,1,2,0,2,0,0,1,0,2,0,0,1,0,0,2,2,	4638	5939	1	0	0	0	0	0	1	6.29	6.29	44	44	0	0	0	0	0	0	0	0	0	0
677	NM_021933	chr1	+	12079511	12092106	12081783	12091865	10	12079511,12081701,12082151,12082889,12089089,12089279,12089821,12090084,12091322,12091778,	12079609,12081897,12082499,12082974,12089198,12089338,12089951,12090181,12091460,12092106,	0	MIIP	cmpl	cmpl	-1,0,0,0,1,2,1,2,0,0,	5939	31327	1	0	0	0	0	0	0	0	0	0	0	0	0	0	0	0	1	7.27	7.27	51	51
84	NM_001243	chr1	+	12123433	12204264	12123655	12202588	15	12123433,12144520,12157157,12164435,12169622,12170097,12171954,12175633,12183340,12183771,12186007,12186239,12195644,12198285,12202343,	12123718,12144608,12157274,12164588,12169713,12170261,12172071,12175786,12183434,12183884,12186109,12186293,12195670,12198493,12204264,	0	TNFRSF8	cmpl	cmpl	0,0,1,1,1,2,1,1,1,2,1,1,1,0,1,	31327	22795	2	1	11.59	11.59	42	42	0	0	0	0	0	1	7.27	7.27	51	51	0	0	0	0	0
678	NM_001066	chr1	+	12227059	12269277	12227148	12267077	10	12227059,12248852,12251013,12251830,12252487,12252919,12254011,12254640,12262023,12266796,	12227226,12248952,12251142,12251980,12252581,12253155,12254089,12254675,12262228,12269277,	0	TNFRSF1B	cmpl	cmpl	0,0,1,1,1,2,1,1,0,1,	22795	20835	1	1	6.39	6.39	48	48	0	0	0	0	0	0	0	0	0	0	0	0	0	0	0
84	NM_015378	chr1	+	12290112	12572098	12294323	12569078	70	12290112,12294247,12302569,12304302,12304593,12309279,12313778,12316389,12317043,12317991,12320749,12321004,12321957,12326937,12327901,12328762,12331050,12333059,12335881,12339555,12342761,12348279,12351054,12353580,12359258,12364562,12368487,12371510,12371869,12374171,12378128,12379553,12381865,12382592,12383762,12387704,12389885,12393282,12395761,12398287,12401836,12402955,12405430,12406661,124…	12290177,12294420,12302647,12304493,12304674,12309396,12313883,12316560,12317144,12318160,12320851,12321206,12322137,12327068,12327977,12328933,12331181,12333192,12338095,12339707,12343793,12348370,12351181,12353761,12359441,12364785,12368698,12371682,12371982,12374384,12378394,12379687,12382021,12382803,12383837,12387911,12389975,12393423,12395884,12398362,12401942,12403108,12405566,12406709,124…	0	VPS13D	cmpl	cmpl	-1,0,1,1,0,0,0,0,0,2,0,0,1,1,0,1,1,0,1,1,0,0,1,2,0,0,1,2,0,2,2,1,0,0,1,1,1,1,1,1,1,2,2,0,0,1,2,1,1,2,1,0,2,0,2,0,2,0,0,0,0,0,1,0,0,0,1,2,2,0,	20835	55840	6	5	16.32	12.292	107	77.6	0	0	0	0	0	0	0	0	0	0	1	8.85	8.85	65	65
680	NR_003022	chr1	+	12567299	12567451	12567451	12567451	1	12567299,	12567451,	0	SNORA59B	unk	unk	-1,	298022	60487	3	0	0	0	0	0	0	0	0	0	0	2	16.32	14.125	93	86.5	1	8.85	8.85	65	65
680	NR_003025	chr1	+	12567299	12567451	12567451	12567451	1	12567299,	12567451,	0	SNORA59A	unk	unk	-1,	298022	60487	3	0	0	0	0	0	0	0	0	0	0	2	16.32	14.125	93	86.5	1	8.85	8.85	65	65
681	NM_004753	chr1	-	12627938	12677820	12628368	12677353	6	12627938,12632755,12638745,12639320,12640550,12677158,	12628453,12632881,12638984,12639440,12640694,12677820,	0	DHRS3	cmpl	cmpl	2,2,0,0,0,0,	55840	26745	7	4	11.38	7.8525	83	50	0	0	0	0	0	2	11.07	10.255	105	87.5	1	5.58	5.58	35	35
85	NM_001013630	chr1	+	12704565	12727097	12704565	12726746	4	12704565,12711141,12721801,12725971,	12704733,12711358,12721865,12727097,	0	AADACL4	cmpl	cmpl	0,0,1,2,	26745	49020	2	0	0	0	0	0	0	0	0	0	0	2	11.07	10.255	105	87.5	0	0	0	0	0
87	NM_015209	chr1	+	14925212	15394651	14925493	15392293	8	14925212,15287179,15361244,15370484,15382586,15386667,15390067,15392125,	14925719,15287371,15361381,15370655,15382776,15386798,15390118,15394651,	0	KAZN	cmpl	cmpl	0,1,1,0,0,1,0,0,	773638	43659	9	9	18.02	9.02667	105	57	0	0	0	0	0	0	0	0	0	0	0	0	0	0	0
87	NM_052929	chr1	+	15573767	15724622	15578280	15723909	31	15573767,15578266,15598818,15615894,15623179,15627700,15635108,15639552,15642873,15644319,15650947,15653554,15654772,15655841,15668231,15671578,15671911,15675537,15679372,15684605,15686973,15689137,15692322,15693958,15695865,15700997,15702098,15707196,15707726,15708523,15723792,	15573891,15578373,15599025,15616162,15623289,15627937,15635232,15639683,15642963,15644424,15651055,15653638,15654925,15656037,15668389,15671686,15672019,15675645,15679480,15684779,15687199,15689222,15692429,15694118,15695998,15701127,15702226,15707292,15707947,15708689,15724622,	0	FHAD1	cmpl	cmpl	-1,0,0,0,1,0,0,1,0,0,0,0,0,0,1,0,0,0,0,0,0,1,2,1,2,0,1,0,0,2,0,	26793	11768	5	5	20.61	9.836	94	58.6	0	0	0	0	0	0	0	0	0	0	0	0	0	0	0
706	NM_032341	chr1	+	15943952	15987552	15944165	15983128	10	15943952,15953163,15956819,15959933,15964801,15970016,15976214,15978200,15983111,15986331,	15944303,15953293,15957056,15960060,15964929,15970145,15976318,15978390,15983174,15987552,	0	DDI2	cmpl	cmpl	0,0,1,1,2,1,1,0,1,-1,	32347	23274	3	1	4.39	4.39	37	37	1	5.93	5.93	34	34	0	0	0	0	0	1	15.21	15.21	60	60
706	NM_006511	chr1	+	15986363	15988217	15986363	15988217	1	15986363,	15988217,	0	RSC1A1	cmpl	cmpl	0,	74758	22609	1	0	0	0	0	0	0	0	0	0	0	0	0	0	0	0	1	15.21	15.21	60	60
707	NM_015164	chr1	+	16010826	16061264	16011053	16060429	20	16010826,16042731,16043201,16044387,16045032,16046228,16047823,16051811,16053508,16054573,16054761,16055163,16055596,16056291,16057026,16057686,16058383,16058844,16059106,16060291,	16011113,16042838,16043311,16044487,16045120,16046415,16047883,16052040,16054327,16054643,16054852,16055228,16055685,16056424,16057217,16057752,16058543,16059024,16059223,16061264,	0	PLEKHM2	cmpl	cmpl	0,0,2,1,2,0,1,1,2,2,0,1,0,2,0,2,2,0,0,0,	22609	1544	1	0	0	0	0	0	0	0	0	0	0	1	15.21	15.21	60	60	0	0	0	0	0
707	NM_017556	chr1	+	16085254	16113084	16091478	16111156	9	16085254,16090990,16091458,16093870,16095022,16096903,16101112,16103664,16111042,	16085343,16091180,16091728,16094058,16095125,16097073,16101291,16103782,16113084,	0	FBLIM1	cmpl	cmpl	-1,-1,0,1,0,1,0,2,0,	10777	20572	2	0	0	0	0	0	0	0	0	0	0	0	0	0	0	0	2	9.49	7.36	66	56.5
708	NM_001089591	chr1	-	16133656	16134194	16133868	16134144	1	16133656,	16134194,	0	UQCRHL	cmpl	cmpl	0,	20572	26515	2	0	0	0	0	0	0	0	0	0	0	0	0	0	0	0	2	9.49	7.36	66	56.5
708	NR_024279	chr1	-	16160709	16174642	16174642	16174642	2	16160709,16174602,	16163401,16174642,	0	FLJ37453	unk	unk	-1,-1,	26515	93721	3	1	6.35	6.35	44	44	2	7.24	7.19	71	47	0	0	0	0	0	0	0	0	0	0
88	NM_015001	chr1	+	16174358	16266950	16174562	16265922	15	16174358,16199310,16202696,16235815,16237595,16242622,16245420,16245898,16247364,16248743,16254585,16263657,16264306,16265212,16265790,	16174645,16199631,16203173,16235976,16237796,16242774,16245546,16246012,16247478,16248844,16262761,16264140,16264501,16265371,16266950,	0	SPEN	cmpl	cmpl	0,2,2,2,1,1,0,0,0,0,2,0,0,0,0,	40164	1413	5	3	7.27	6.83667	71	47	1	7.14	7.14	23	23	1	6.35	6.35	44	44	0	0	0	0	0
709	NM_003443	chr1	-	16268363	16302627	16268463	16274990	16	16268363,16268825,16269023,16269558,16269893,16270093,16270302,16270794,16271191,16271431,16272209,16272648,16273429,16274785,16299533,16302477,	16268747,16268915,16269233,16269689,16270014,16270210,16270390,16271095,16271334,16271697,16272335,16272789,16273618,16274992,16299620,16302627,	0	ZBTB17	cmpl	cmpl	1,1,1,2,1,1,0,2,0,1,1,1,1,0,-1,-1,	1413	28103	1	1	4.17	4.17	59	59	0	0	0	0	0	0	0	0	0	0	0	0	0	0	0
709	NM_014424	chr1	-	16340522	16345285	16342074	16344458	3	16340522,16343568,16344259,	16342254,16343702,16345285,	0	HSPB7	cmpl	cmpl	0,1,0,	7338	3200	3	2	12.69	8.3	97	72	1	4.71	4.71	47	47	0	0	0	0	0	0	0	0	0	0
710	NM_004431	chr1	-	16450831	16482582	16451709	16482427	17	16450831,16455928,16456720,16458215,16458558,16458872,16459674,16459975,16460354,16460962,16461530,16462149,16464347,16464769,16474872,16477390,16482342,	16451815,16456084,16456914,16458365,16458768,16458934,16459863,16460101,16460410,16461062,16461684,16462265,16464680,16464925,16475542,16477458,16482582,	0	EPHA2	cmpl	cmpl	2,2,0,0,0,1,1,1,2,1,0,1,1,1,0,1,0,	50704	42016	7	3	12.75	8	90	68.3333	0	0	0	0	0	2	7.64	7.075	61	59	2	17.35	14.73	209	137.5
711	NM_153213	chr1	-	16524598	16539104	16525081	16535549	16	16524598,16525644,16528276,16528910,16531253,16531581,16531845,16532032,16532425,16532674,16533442,16534016,16534169,16534438,16535137,16538996,	16525239,16525749,16528356,16529069,16531414,16531671,16531920,16532162,16532578,16532835,16533705,16534093,16534272,16534720,16535578,16539104,	0	ARHGEF19	cmpl	cmpl	1,1,2,2,0,0,0,2,2,0,1,2,1,1,0,-1,	42016	19077	4	0	0	0	0	0	0	0	0	0	0	0	0	0	0	0	4	9.27	8.1375	61	49.5
1	NM_001145277	chr1	+	16767166	16786584	16767256	16785491	7	16767166,16770126,16774364,16774554,16775587,16778332,16785336,	16767348,16770227,16774469,16774636,16775696,16778510,16786584,	0	NECAP2	cmpl	cmpl	0,2,1,1,2,0,1,	3247	7346	1	0	0	0	0	0	1	7.31	7.31	35	35	0	0	0	0	0	0	0	0	0	0
713	NR_023386	chr1	-	16793930	16819196	16819196	16819196	15	16793930,16802319,16802893,16803424,16804749,16809781,16810727,16811317,16812063,16812920,16817112,16817359,16817504,16817680,16818475,	16796622,16802557,16802999,16803569,16804932,16809981,16810959,16811401,16812160,16813156,16817278,16817421,16817579,16817811,16819196,	0	CROCCP3	unk	unk	-1,-1,-1,-1,-1,-1,-1,-1,-1,-1,-1,-1,-1,-1,-1,	7346	56212	2	0	0	0	0	0	0	0	0	0	0	2	13.01	9.135	442	256	0	0	0	0	0
714	NR_027504	chr1	+	16972068	16976915	16976915	16976915	14	16972068,16972863,16973091,16973474,16973692,16973957,16974278,16975250,16975375,16975668,16975873,16976101,16976304,16976568,	16972173,16973010,16973204,16973611,16973809,16974076,16975159,16975287,16975536,16975746,16976020,16976208,16976444,16976915,	0	MST1P2	unk	unk	-1,-1,-1,-1,-1,-1,-1,-1,-1,-1,-1,-1,-1,-1,	14667	30834	1	0	0	0	0	0	0	0	0	0	0	0	0	0	0	0	1	12.47	12.47	515	515
714	NR_037446	chr1	+	17007749	17007823	17007823	17007823	1	17007749,	17007823,	0	MIR3675	unk	unk	-1,	30834	9889	2	0	0	0	0	0	1	7.08	7.08	74	74	1	12.47	12.47	515	515	0	0	0	0	0
89	NR_026567	chr1	-	17017712	17046652	17046652	17046652	11	17017712,17022925,17023273,17025920,17026353,17029195,17030437,17033782,17034039,17034386,17046458,	17017789,17023189,17023419,17026116,17026515,17029467,17030639,17033914,17034222,17034573,17046652,	0	ESPNP	unk	unk	-1,-1,-1,-1,-1,-1,-1,-1,-1,-1,-1,	9889	34748	1	0	0	0	0	0	0	0	0	0	0	1	8.85	8.85	362	362	0	0	0	0	0
715	NR_002729	chr1	-	17081400	17090975	17090975	17090975	15	17081400,17084012,17084248,17084436,17084960,17085297,17085560,17085763,17085970,17086383,17086646,17086848,17087245,17087449,17090908,	17083888,17084152,17084355,17084583,17085081,17085530,17085663,17085894,17086181,17086502,17086767,17086985,17087368,17087597,17090975,	0	MST1P9	unk	unk	-1,-1,-1,-1,-1,-1,-1,-1,-1,-1,-1,-1,-1,-1,-1,	34748	94468	1	0	0	0	0	0	0	0	0	0	0	0	0	0	0	0	1	8.85	8.85	362	362
716	NM_014675	chr1	+	17248444	17299474	17248513	17298941	37	17248444,17249157,17250819,17256340,17256618,17256780,17256923,17257785,17263131,17264135,17264894,17265403,17266388,17270594,17271956,17272753,17273255,17274825,17275293,17277447,17279796,17280717,17281228,17281806,17282491,17285077,17287252,17292217,17292493,17292902,17294697,17295610,17296279,17296747,17297130,17297959,17298854,	17248573,17249293,17250974,17256526,17256702,17256842,17257089,17257892,17263368,17264232,17264978,17265637,17266588,17270777,17272101,17272900,17273486,17275019,17275421,17277617,17279976,17280852,17281372,17282045,17282651,17285245,17287625,17292387,17292614,17293066,17294913,17295835,17296429,17296948,17297262,17298142,17299474,	0	CROCC	cmpl	cmpl	0,0,1,0,0,0,2,0,2,2,0,0,0,2,2,0,0,0,2,1,0,0,0,0,2,0,0,1,0,1,0,0,0,0,0,0,0,	62928	1524	5	3	11.24	8.57667	163	78.6667	0	0	0	0	0	2	10.73	9.155	396	333	0	0	0	0	0
717	NM_001141973	chr1	-	17312452	17338423	17312715	17338233	29	17312452,17312957,17313299,17313540,17314632,17314816,17316185,17316381,17316621,17318228,17318503,17318737,17318980,17320123,17322470,17322748,17322880,17323514,17326505,17326740,17326894,17328528,17328790,17330826,17331201,17331508,17331868,17332178,17338223,	17312853,17313127,17313451,17313764,17314729,17314969,17316265,17316498,17316782,17318353,17318624,17318897,17319076,17320330,17322659,17322795,17322991,17323670,17326637,17326807,17327029,17328598,17328868,17330906,17331316,17331567,17332051,17332273,17338423,	0	ATP13A2	cmpl	cmpl	0,1,2,0,2,2,0,0,1,2,1,0,0,0,0,1,1,1,1,0,0,2,2,0,2,0,0,1,0,	4371	6801	1	0	0	0	0	0	0	0	0	0	0	1	16.45	16.45	86	86	0	0	0	0	0
717	NM_003000	chr1	-	17345224	17380665	17345375	17380514	8	17345224,17349102,17350467,17354243,17355094,17359554,17371255,17380442,	17345453,17349225,17350569,17354360,17355231,17359640,17371383,17380665,	0	SDHB	cmpl	cmpl	0,0,0,0,1,2,0,0,	6801	12590	2	0	0	0	0	0	0	0	0	0	0	1	6.64	6.64	45	45	1	16.45	16.45	86	86
89	NM_007365	chr1	-	17393255	17445948	17395538	17445866	16	17393255,17396582,17397900,17401350,17402173,17405758,17409039,17410220,17411093,17413015,17418902,17420061,17422403,17429481,17431372,17445774,	17395772,17396711,17397986,17401444,17402318,17405910,17409147,17410332,17411197,17413194,17419028,17420179,17422465,17429554,17431556,17445948,	0	PADI2	cmpl	cmpl	0,0,1,0,2,0,0,2,0,1,1,0,1,0,2,0,	12590	85672	2	0	0	0	0	0	0	0	0	0	0	1	5.25	5.25	23	23	1	6.64	6.64	45	45
89	NM_013358	chr1	+	17531620	17572501	17531712	17570738	16	17531620,17548784,17550115,17550861,17552305,17552527,17555119,17555442,17556579,17557066,17559313,17563808,17565110,17566198,17567129,17570504,	17531804,17548965,17550188,17550923,17552423,17552653,17555292,17555546,17556703,17557174,17559465,17563953,17565204,17566278,17567255,17572501,	0	PADI1	cmpl	cmpl	0,2,0,1,0,1,1,0,2,0,0,2,0,1,0,0,	85672	3091	2	1	8.61	8.61	56	56	0	0	0	0	0	1	24.11	24.11	88	88	0	0	0	0	0
720	NM_001136204	chr1	-	17733250	17765057	17735585	17765010	12	17733250,17736469,17738617,17739568,17740032,17742975,17747209,17748698,17749200,17752036,17755601,17764725,	17735690,17736547,17738690,17739674,17740213,17743142,17747324,17748787,17749332,17752180,17755695,17765057,	0	RCC2	cmpl	cmpl	0,0,2,1,0,1,0,1,1,1,0,0,	5055	101272	1	1	6.71	6.71	30	30	0	0	0	0	0	0	0	0	0	0	0	0	0	0	0
90	NM_018125	chr1	+	17866329	18024370	17907090	18023875	29	17866329,17907047,17913954,17914940,17928621,17930002,17934296,17939552,17942588,17945833,17948358,17949490,17950881,17952450,17953824,17958815,17961042,17961329,17964382,17965056,17966696,17975048,17981130,17982373,17983048,17990941,18014067,18021652,18023342,	17866445,17907127,17914140,17914974,17928713,17930086,17934472,17939669,17942697,17945940,17948436,17949670,17950998,17952543,17953998,17958961,17961057,17961511,17964498,17965184,17966797,17975170,17981217,17982597,17983203,17991090,18014242,18021775,18024370,	0	ARHGEF10L	cmpl	cmpl	-1,0,1,1,2,1,1,0,0,1,0,0,0,0,0,0,2,2,1,0,2,1,0,0,2,1,0,1,1,	100109	57437	2	2	11.92	9.09	107	79	0	0	0	0	0	0	0	0	0	0	0	0	0	0	0
91	NM_001135254	chr1	+	18957499	19075360	18958097	19071423	9	18957499,18960796,18961604,18962730,19018247,19027146,19029587,19062125,19071307,	18958182,18961032,18961734,18962865,19018447,19027312,19029790,19062372,19075360,	0	PAX7	cmpl	cmpl	0,1,0,1,1,0,1,0,1,	145019	90732	3	1	10.12	10.12	101	101	0	0	0	0	0	2	9.05	7.515	69	56	0	0	0	0	0
91	NM_001136265	chr1	-	19230773	19282826	19235054	19282826	9	19230773,19236835,19237877,19238456,19243396,19244855,19246171,19247554,19282161,	19235160,19236966,19237970,19238577,19243536,19244996,19246267,19247615,19282826,	0	IFFO2	cmpl	cmpl	2,0,0,2,0,0,0,2,0,	1480	118173	5	2	12.81	10.535	59	50.5	2	8.33	7.065	33	26	1	8	8	26	26	0	0	0	0	0
734	NM_016183	chr1	+	19578074	19586622	19578329	19585324	8	19578074,19581275,19582441,19583557,19583947,19584326,19584970,19585174,	19578357,19581334,19582545,19583639,19584015,19584478,19585047,19586622,	0	MRTO4	cmpl	cmpl	0,1,0,2,0,2,1,0,	28	5853	1	0	0	0	0	0	1	5.21	5.21	54	54	0	0	0	0	0	0	0	0	0	0
91	NM_004930	chr1	-	19665266	19812066	19666023	19811932	9	19665266,19670851,19671680,19683128,19683915,19705033,19711998,19746154,19811929,	19666111,19670928,19671746,19683245,19684057,19705147,19712120,19746244,19812066,	0	CAPZB	cmpl	cmpl	2,0,0,0,2,2,0,0,0,	9472	111404	5	5	17.26	8.528	109	52	0	0	0	0	0	0	0	0	0	0	0	0	0	0	0
737	NM_001032363	chr1	+	19923470	19956315	19923539	19952895	4	19923470,19948593,19949967,19952880,	19923603,19948641,19950077,19956315,	0	C1orf151	cmpl	cmpl	0,1,1,0,	111404	13407	1	1	13.38	13.38	46	46	0	0	0	0	0	0	0	0	0	0	0	0	0	0	0
737	NM_001204088	chr1	+	19923470	19984949	19927442	19983622	5	19923470,19927280,19981504,19981816,19983358,	19923603,19927465,19981693,19981928,19984949,	0	C1orf15-NBL1	cmpl	cmpl	-1,0,2,2,0,	111404	6830	1	1	13.38	13.38	46	46	0	0	0	0	0	0	0	0	0	0	0	0	0	0	0
92	NM_181719	chr1	-	20008705	20126410	20009532	20107251	16	20008705,20020926,20027260,20063864,20066316,20067269,20072024,20072948,20073655,20082126,20097034,20097800,20107072,20113518,20124629,20126347,	20009937,20021044,20027378,20063949,20066453,20067434,20072144,20073092,20073753,20082259,20097062,20097975,20107259,20113610,20124708,20126410,	0	TMCO4	cmpl	cmpl	0,2,1,0,1,1,1,1,2,1,0,2,0,-1,-1,-1,	2650	14111	1	1	6.32	6.32	26	26	0	0	0	0	0	0	0	0	0	0	0	0	0	0	0
739	NM_014589	chr1	-	20246799	20250110	20246799	20250052	4	20246799,20248790,20249109,20250012,	20246942,20248897,20249248,20250110,	0	PLA2G2E	cmpl	cmpl	1,2,1,0,	7362	51813	1	0	0	0	0	0	0	0	0	0	0	1	12.79	12.79	33	33	0	0	0	0	0
92	NR_033887	chr1	-	20686293	20755287	20755287	20755287	12	20686293,20688636,20700087,20703873,20704803,20705465,20724975,20725972,20727427,20732067,20732679,20755076,	20688534,20688887,20700231,20704002,20704925,20705519,20725280,20726042,20727480,20732187,20732762,20755287,	0	LOC339505	unk	unk	-1,-1,-1,-1,-1,-1,-1,-1,-1,-1,-1,-1,	4906	53596	1	1	6.62	6.62	26	26	0	0	0	0	0	0	0	0	0	0	0	0	0	0	0
11	NM_032409	chr1	+	20959947	20978004	20960041	20977184	8	20959947,20964334,20966384,20970982,20972052,20974997,20975487,20976926,	20960428,20964622,20966485,20971165,20972216,20975125,20975724,20978004,	0	PINK1	cmpl	cmpl	0,0,0,2,2,1,0,0,	14547	255	1	0	0	0	0	0	1	4.8	4.8	30	30	0	0	0	0	0	0	0	0	0	0
93	NM_016287	chr1	-	21069170	21113181	21071289	21106933	13	21069170,21072035,21074036,21076215,21083658,21091869,21094076,21097422,21099943,21103089,21106304,21106837,21113141,	21071584,21072149,21074148,21076375,21083749,21092024,21094157,21097566,21100103,21103243,21106404,21107033,21113181,	0	HP1BP3	cmpl	cmpl	2,2,1,0,2,0,0,0,2,1,0,0,-1,	10037	19603	1	0	0	0	0	0	1	6.2	6.2	27	27	0	0	0	0	0	0	0	0	0	0
93	NM_001198801	chr1	-	21132784	21503381	21133811	21329235	35	21132784,21137230,21139650,21143884,21151592,21154109,21155639,21167348,21175907,21177750,21180052,21181470,21183895,21186877,21188720,21190968,21191608,21205815,21212693,21219111,21220009,21221860,21226189,21231375,21267983,21276495,21295966,21299494,21306826,21307540,21329205,21377358,21415630,21502667,21503214,	21133993,21137377,21139732,21144031,21151691,21154191,21155765,21167521,21176023,21177971,21180170,21181564,21183990,21187010,21188825,21191205,21191755,21206013,21212864,21219222,21220129,21221994,21226436,21231464,21268823,21276601,21296089,21299592,21306941,21307720,21329301,21377487,21415706,21502851,21503381,	0	EIF4G3	cmpl	cmpl	1,1,0,0,0,2,2,0,1,2,1,0,1,0,0,0,0,0,0,0,0,1,0,1,1,0,0,1,0,0,0,-1,-1,-1,-1,	19603	40358	2	1	5.7	5.7	27	27	0	0	0	0	0	0	0	0	0	0	1	6.2	6.2	27	27
749	NM_001113347	chr1	-	21543739	21606183	21546447	21605927	17	21543739,21548239,21551742,21553651,21554423,21560050,21562342,21563238,21564626,21571481,21573713,21582439,21584017,21585185,21586763,21599191,21605683,	21546624,21548335,21551933,21553719,21554534,21560154,21562420,21563337,21564737,21571596,21573856,21582631,21584083,21585332,21586885,21599404,21606183,	0	ECE1	cmpl	cmpl	0,0,1,2,2,0,0,0,0,2,0,0,0,0,1,1,0,	40358	160447	1	1	4.28	4.28	32	32	0	0	0	0	0	0	0	0	0	0	0	0	0	0	0
93	NM_000478	chr1	+	21835857	21904905	21880574	21904141	12	21835857,21880470,21887118,21887589,21889602,21890533,21894596,21896797,21900157,21902225,21903014,21903875,	21836010,21880635,21887238,21887705,21889777,21890709,21894740,21896867,21900292,21902417,21903134,21904905,	0	ALPL	cmpl	cmpl	-1,0,1,1,0,1,0,0,1,1,1,1,	24464	17802	7	4	17.05	11.5725	110	71.25	0	0	0	0	0	0	0	0	0	0	3	17.88	14.3367	110	99.6667
752	NM_001145657	chr1	-	21922707	21995856	21924212	21946525	27	21922707,21924178,21924453,21924892,21925986,21928176,21929296,21930327,21932558,21934705,21935342,21936067,21936612,21937944,21938208,21938518,21939668,21940120,21940478,21943798,21944426,21945517,21946507,21952796,21976253,21991703,21995746,	21923757,21924221,21924533,21924995,21926110,21928290,21929406,21930405,21932690,21934843,21935429,21936139,21936768,21938074,21938309,21938602,21939722,21940199,21940582,21943984,21944465,21945565,21946543,21952890,21976289,21991810,21995856,	0	RAP1GAP	cmpl	cmpl	-1,0,1,0,2,2,0,0,0,0,0,0,0,2,0,0,0,2,0,0,0,0,0,-1,-1,-1,-1,	17802	8935	3	0	0	0	0	0	0	0	0	0	0	0	0	0	0	0	3	17.88	14.3367	110	99.6667
11	NM_032236	chr1	-	22004791	22109688	22005909	22109450	27	22004791,22007300,22013683,22016466,22021558,22027990,22030004,22030754,22032219,22032618,22032959,22033236,22041881,22047528,22048142,22050390,22055062,22056196,22062938,22073559,22074630,22077999,22079019,22079484,22083038,22084155,22109316,	22005932,22007327,22013732,22016592,22021714,22028095,22030111,22030885,22032330,22032680,22033082,22033361,22041950,22047659,22048257,22050588,22055212,22056325,22063118,22073642,22074764,22078108,22079144,22079612,22083195,22084276,22109688,	0	USP48	cmpl	cmpl	1,1,0,0,0,0,1,2,2,0,0,1,1,2,1,1,1,1,1,2,0,2,0,1,0,2,0,	8935	29069	1	0	0	0	0	0	1	7.45	7.45	48	48	0	0	0	0	0	0	0	0	0	0
755	NR_023918	chr1	+	22351706	22357715	22357715	22357715	2	22351706,22356772,	22351865,22357715,	0	HSPC157	unk	unk	-1,-1,	12671	21404	1	0	0	0	0	0	1	11.59	11.59	30	30	0	0	0	0	0	0	0	0	0	0
94	NM_001039802	chr1	+	22379119	22419436	22404971	22418010	7	22379119,22400586,22404921,22408214,22412931,22413161,22417920,	22379235,22400712,22405076,22408287,22413041,22413359,22419436,	0	CDC42	cmpl	cmpl	-1,-1,0,0,1,0,0,	21404	24361	1	0	0	0	0	0	1	5.33	5.33	18	18	0	0	0	0	0	0	0	0	0	0
11	NM_004442	chr1	+	23037330	23241823	23037475	23240063	16	23037330,23107913,23110884,23189529,23191369,23208851,23219376,23221964,23222903,23232479,23233202,23234445,23235514,23236874,23238936,23239954,	23037536,23107978,23111569,23189685,23191705,23208976,23219539,23222073,23222971,23232602,23233450,23234661,23235664,23237068,23239092,23241823,	0	EPHB2	cmpl	cmpl	0,1,0,1,1,1,0,1,2,1,1,0,0,0,2,2,	49301	104117	6	6	27.56	10.1633	179	68.3333	0	0	0	0	0	0	0	0	0	0	0	0	0	0	0
761	NR_036214	chr1	-	23189651	23189719	23189719	23189719	1	23189651,	23189719,	0	MIR4253	unk	unk	-1,	201622	156221	2	0	0	0	0	0	0	0	0	0	0	0	0	0	0	0	2	7.59	6.445	47	38.5
763	NM_001009999	chr1	+	23345940	23410184	23346089	23409857	21	23345940,23356961,23370919,23376879,23380253,23381561,23382424,23383976,23385565,23392552,23395031,23395553,23397717,23398616,23399784,23403720,23405482,23406045,23407938,23408712,23409671,	23346440,23357127,23370979,23377013,23380332,23381654,23382531,23384058,23385660,23392564,23395174,23395644,23397852,23398690,23399896,23403853,23405670,23406160,23408066,23408859,23410184,	0	KDM1A	cmpl	cmpl	0,0,1,1,0,1,1,0,1,0,0,2,0,0,2,0,1,0,1,0,0,	104117	331	1	0	0	0	0	0	1	16.76	16.76	57	57	0	0	0	0	0	0	0	0	0	0
763	NR_036057	chr1	+	23370797	23370865	23370865	23370865	1	23370797,	23370865,	0	MIR3115	unk	unk	-1,	128974	39650	1	0	0	0	0	0	0	0	0	0	0	1	16.76	16.76	57	57	0	0	0	0	0
95	NM_001142546	chr1	-	23410515	23495351	23415387	23420754	4	23410515,23417682,23435514,23495258,	23415546,23420873,23435620,23495351,	0	LUZP1	cmpl	cmpl	0,0,-1,-1,	331	23036	3	1	11.48	11.48	73	73	1	17.45	17.45	66	66	1	5.26	5.26	42	42	0	0	0	0	0
764	NM_000864	chr1	-	23518387	23521222	23519578	23520712	1	23518387,	23521222,	0	HTR1D	cmpl	cmpl	0,	23036	115053	4	0	0	0	0	0	1	5.33	5.33	63	63	2	19.07	13.12	77	50.5	1	5.26	5.26	42	42
765	NM_001102397	chr1	-	23636275	23670853	23636946	23664327	10	23636275,23637693,23640045,23644975,23648020,23650048,23660010,23664246,23664982,23670703,	23637559,23637815,23640195,23645181,23648156,23650225,23660124,23664354,23665101,23670853,	0	HNRNPR	cmpl	cmpl	2,0,0,1,0,0,0,0,-1,-1,	115053	15087	1	0	0	0	0	0	1	5.9	5.9	47	47	0	0	0	0	0	0	0	0	0	0
765	NM_001077195	chr1	-	23685940	23696357	23688461	23694498	4	23685940,23693534,23694465,23695858,	23689714,23693661,23694558,23696357,	0	ZNF436	cmpl	cmpl	1,0,0,-1,	15087	11197	2	0	0	0	0	0	1	17.71	17.71	180	180	0	0	0	0	0	1	5.9	5.9	47	47
765	NR_033690	chr1	+	23695463	23698330	23698330	23698330	1	23695463,	23698330,	0	C1orf213	unk	unk	-1,	584	9224	1	0	0	0	0	0	1	17.71	17.71	180	180	0	0	0	0	0	0	0	0	0	0
766	NM_001143778	chr1	-	23755055	23810750	23756348	23810626	24	23755055,23757527,23758188,23759569,23759917,23760118,23760746,23761025,23762343,23763052,23763403,23763622,23763916,23765239,23765653,23767594,23767879,23768147,23768678,23768993,23779189,23782373,23782614,23810497,	23756423,23757618,23758411,23759765,23760025,23760186,23760862,23761111,23762521,23763147,23763537,23763813,23763965,23765327,23765723,23767704,23767966,23768223,23768764,23769128,23779264,23782519,23782687,23810750,	0	ASAP3	cmpl	cmpl	0,2,1,0,0,1,2,0,2,0,1,2,1,0,2,0,0,2,0,0,0,1,0,0,	3794	22169	1	1	5.13	5.13	61	61	0	0	0	0	0	0	0	0	0	0	0	0	0	0	0
95	NM_004091	chr1	-	23832919	23857712	23836371	23857285	7	23832919,23842826,23845507,23847404,23848328,23850874,23857033,	23836640,23843019,23845622,23847563,23848548,23850980,23857712,	0	E2F2	cmpl	cmpl	1,0,2,2,1,0,0,	22169	26696	1	0	0	0	0	0	0	0	0	0	0	1	6.75	6.75	41	41	0	0	0	0	0
767	NM_002167	chr1	-	23884408	23886322	23885450	23885917	3	23884408,23885425,23885617,	23884906,23885510,23886322,	0	ID3	cmpl	cmpl	-1,0,0,	26696	67501	1	0	0	0	0	0	0	0	0	0	0	0	0	0	0	0	1	6.75	6.75	41	41
767	NR_027042	chr1	+	23953823	23967056	23967056	23967056	7	23953823,23954270,23954996,23955970,23965598,23966169,23966878,	23954027,23954488,23955087,23956047,23965741,23966285,23967056,	0	MDS2	unk	unk	-1,-1,-1,-1,-1,-1,-1,	67501	51212	1	1	6.44	6.44	53	53	0	0	0	0	0	0	0	0	0	0	0	0	0	0	0
768	NM_000975	chr1	+	24018268	24022915	24018313	24022863	6	24018268,24019098,24020296,24021149,24022287,24022833,	24018319,24019249,24020403,24021281,24022398,24022915,	0	RPL11	cmpl	cmpl	0,0,1,0,0,0,	51212	46940	1	0	0	0	0	0	1	11.51	11.51	58	58	0	0	0	0	0	0	0	0	0	0
769	NM_000403	chr1	-	24122088	24127034	24122438	24125497	12	24122088,24122640,24122998,24123186,24123365,24123523,24124184,24124606,24125104,24125376,24125855,24126876,	24122497,24122755,24123076,24123272,24123432,24123637,24124361,24124720,24125220,24125502,24125926,24127034,	0	GALE	cmpl	cmpl	1,0,0,1,0,0,0,0,1,0,-1,-1,	59	1332	1	0	0	0	0	0	1	7.52	7.52	49	49	0	0	0	0	0	0	0	0	0	0
769	NM_000147	chr1	-	24171571	24194859	24172204	24194776	8	24171571,24172563,24175138,24180849,24186287,24189623,24191980,24194387,	24172345,24172663,24175329,24181050,24186393,24189761,24192115,24194859,	0	FUCA1	cmpl	cmpl	0,2,0,0,2,2,2,0,	19622	5600	1	0	0	0	0	0	1	11.34	11.34	77	77	0	0	0	0	0	0	0	0	0	0
770	NM_001191006	chr1	-	24292936	24306953	24294415	24306745	6	24292936,24298062,24298339,24301463,24305200,24306680,	24294446,24298116,24298502,24301565,24305307,24306953,	0	SRSF10	cmpl	cmpl	2,2,1,1,2,0,	2987	75577	1	0	0	0	0	0	1	7.47	7.47	29	29	0	0	0	0	0	0	0	0	0	0
771	NM_152372	chr1	-	24382530	24438665	24383853	24435126	37	24382530,24385413,24387549,24387762,24388435,24389615,24389981,24390561,24392380,24393510,24394459,24394712,24397606,24398458,24400649,24401808,24402648,24406505,24407819,24408490,24409082,24410957,24413133,24416027,24416554,24417286,24418663,24419436,24421342,24421931,24424412,24426169,24432409,24433562,24434482,24434965,24438520,	24384117,24385469,24387572,24387799,24388599,24389724,24390020,24390649,24392491,24393578,24394519,24394857,24397743,24398503,24400759,24401965,24402763,24406684,24407946,24408678,24409204,24411129,24413317,24416155,24416608,24417486,24418805,24419598,24421480,24421976,24424501,24426265,24432567,24433722,24434563,24435144,24438665,	0	MYOM3	cmpl	cmpl	0,1,2,1,2,1,1,0,0,1,1,0,1,1,2,1,0,1,0,1,2,1,0,1,1,2,1,1,1,1,2,2,0,2,2,0,-1,	75577	7595	1	0	0	0	0	0	1	11.24	11.24	56	56	0	0	0	0	0	0	0	0	0	0
771	NM_021258	chr1	-	24446260	24469775	24447294	24469572	7	24446260,24449791,24454630,24460700,24463620,24465071,24469529,	24448227,24449913,24454769,24460876,24463799,24465204,24469775,	0	IL22RA1	cmpl	cmpl	0,1,0,1,2,1,0,	7595	10871	1	0	0	0	0	0	0	0	0	0	0	0	0	0	0	0	1	11.24	11.24	56	56
773	NM_198173	chr1	+	24645811	24681808	24646041	24680978	16	24645811,24657915,24661134,24662971,24663567,24664125,24664481,24666157,24668604,24669183,24669381,24671386,24673042,24673957,24676547,24680863,	24646058,24658102,24661196,24663317,24663641,24664279,24664593,24666252,24668763,24669262,24669515,24671421,24673131,24674043,24676612,24681808,	0	GRHL3	cmpl	cmpl	0,2,0,2,0,2,0,1,0,0,1,0,2,1,0,2,	107631	1680	1	1	22.82	22.82	137	137	0	0	0	0	0	0	0	0	0	0	0	0	0	0	0
773	NM_001199012	chr1	-	24683488	24741587	24685032	24727878	9	24683488,24687340,24696163,24700191,24706142,24710391,24718050,24727808,24741400,	24685109,24687531,24696329,24700300,24706313,24710493,24718169,24727946,24741587,	0	C1orf201	cmpl	cmpl	1,2,1,0,0,0,1,0,-1,	1680	657	2	2	6.44	5.825	51	38	0	0	0	0	0	0	0	0	0	0	0	0	0	0	0
96	NM_020448	chr1	+	24742244	24799473	24746037	24795675	12	24742244,24745780,24766661,24768544,24771674,24775970,24779897,24782627,24785377,24786970,24790515,24795475,	24742394,24746130,24766730,24768716,24771734,24776116,24779994,24782763,24785466,24787034,24790610,24799473,	0	NIPAL3	cmpl	cmpl	-1,0,0,0,1,1,0,1,2,1,2,1,	657	29913	1	0	0	0	0	0	1	6.13	6.13	59	59	0	0	0	0	0	0	0	0	0	0
774	NM_013441	chr1	+	24829386	24862427	24840862	24861767	5	24829386,24840803,24857707,24859572,24861582,	24829640,24841057,24857881,24859744,24862427,	0	RCAN3	cmpl	cmpl	-1,0,0,0,1,	29913	20139	1	1	6.4	6.4	19	19	0	0	0	0	0	0	0	0	0	0	0	0	0	0	0
775	NM_005839	chr1	+	24969593	24999772	24969817	24998777	17	24969593,24972474,24973157,24975349,24976461,24977899,24978924,24979403,24981345,24987209,24987800,24989150,24993305,24995613,24996610,24997876,24998672,	24969838,24972564,24973280,24975520,24976577,24978103,24979119,24979523,24981620,24987290,24987887,24989295,24993416,24996078,24996806,24998086,24999772,	0	SRRM1	cmpl	cmpl	0,0,0,0,0,2,2,2,2,1,1,1,2,2,2,0,0,	33775	71987	2	0	0	0	0	0	2	13.86	11.195	34	30	0	0	0	0	0	0	0	0	0	0
777	NM_001031680	chr1	-	25226001	25291501	25228612	25291062	6	25226001,25233749,25245730,25254064,25256077,25291004,	25229157,25233908,25245835,25254221,25256343,25291501,	0	RUNX3	cmpl	cmpl	1,1,1,0,1,0,	55186	257265	5	3	23.12	14.8167	90	53.3333	1	14.93	14.93	62	62	1	9.6	9.6	22	22	0	0	0	0	0
779	NM_015484	chr1	-	25548766	25559013	25549756	25558958	7	25548766,25551492,25553932,25554608,25555488,25558594,25558934,	25549922,25551591,25554023,25554726,25555614,25558702,25559013,	0	SYF2	cmpl	cmpl	2,2,1,0,0,0,0,	257265	9726	1	0	0	0	0	0	0	0	0	0	0	0	0	0	0	0	1	4.07	4.07	31	31
780	NM_020317	chr1	-	25568739	25573985	25569079	25573454	5	25568739,25570040,25571640,25572934,25573799,	25569196,25570124,25571792,25573520,25573985,	0	C1orf63	cmpl	cmpl	0,0,1,0,-1,	9726	24995	2	0	0	0	0	0	1	5.41	5.41	29	29	1	5.87	5.87	26	26	0	0	0	0	0
780	NM_001127691	chr1	+	25598980	25656936	25599038	25655415	7	25598980,25611063,25617131,25627436,25628010,25629812,25655388,	25599186,25611250,25617282,25627584,25628177,25629950,25656936,	0	RHD	cmpl	cmpl	0,1,2,0,1,0,0,	24995	7852	3	0	0	0	0	0	0	0	0	0	0	2	5.87	5.64	29	27.5	1	7.7	7.7	27	27
780	NM_014313	chr1	+	25664788	25688852	25666977	25687196	7	25664788,25666964,25669451,25678116,25679372,25683283,25687150,	25664947,25667070,25669564,25678184,25679465,25683344,25688852,	0	TMEM50A	cmpl	cmpl	-1,0,0,2,1,1,2,	7852	68535	1	0	0	0	0	0	1	7.7	7.7	27	27	0	0	0	0	0	0	0	0	0	0
97	NM_020485	chr1	-	25688739	25747363	25689017	25747277	10	25688739,25696957,25701839,25712201,25715466,25717239,25718484,25729086,25735173,25747129,	25689044,25697031,25701919,25712335,25715604,25717406,25718632,25729237,25735360,25747363,	0	RHCE	cmpl	cmpl	0,1,2,0,0,1,0,2,1,0,	31803	10024	1	0	0	0	0	0	0	0	0	0	0	0	0	0	0	0	1	7.7	7.7	27	27
782	NM_015627	chr1	+	25870075	25895377	25870189	25893483	9	25870075,25880412,25881350,25883643,25889134,25889560,25890151,25891663,25893338,	25870277,25880555,25881463,25883758,25889207,25889644,25890282,25891698,25895377,	0	LDLRAP1	cmpl	cmpl	0,1,0,2,0,1,1,0,2,	43377	48581	1	0	0	0	0	0	0	0	0	0	0	0	0	0	0	0	1	9.16	9.16	51	51
97	NM_020379	chr1	+	25943958	26111258	25944288	26110280	12	25943958,26012930,26073158,26075745,26079974,26085082,26090364,26098147,26104595,26107430,26109075,26110153,	25944828,26013027,26073274,26075826,26080069,26085200,26090458,26098263,26104815,26107603,26109191,26111258,	0	MAN1C1	cmpl	cmpl	0,0,1,0,0,2,0,1,0,1,0,2,	48581	15408	7	2	18.65	12.945	83	57	1	8.85	8.85	37	37	1	7.59	7.59	27	27	3	9.22	8	41	36.3333
784	NM_020451	chr1	+	26126666	26144713	26126721	26142209	13	26126666,26127533,26128506,26131632,26135070,26135516,26136173,26137944,26138181,26139177,26140371,26140567,26142038,	26126904,26127651,26128608,26131766,26135280,26135641,26136311,26138026,26138370,26139283,26140484,26140669,26144713,	0	SEPN1	cmpl	cmpl	0,0,1,1,0,0,2,2,0,0,1,0,0,	15408	1683	3	0	0	0	0	0	0	0	0	0	0	3	9.22	8	41	36.3333	0	0	0	0	0
12	NM_001145454	chr1	-	26210676	26232993	26212213	26231167	5	26210676,26227981,26230131,26231154,26232879,	26212360,26228173,26230304,26231229,26232993,	0	STMN1	cmpl	cmpl	0,0,1,0,-1,	12932	53264	2	1	7.87	7.87	22	22	1	8.53	8.53	24	24	0	0	0	0	0	0	0	0	0	0
785	NR_037481	chr1	-	26232852	26232945	26232945	26232945	1	26232852,	26232945,	0	MIR3917	unk	unk	-1,	208	53312	1	0	0	0	0	0	1	8.53	8.53	24	24	0	0	0	0	0	0	0	0	0	0
785	NM_000437	chr1	-	26286257	26324648	26288479	26317307	11	26286257,26299048,26300970,26303172,26308854,26310436,26310950,26314721,26315938,26317217,26324515,	26288574,26299203,26301141,26303264,26308968,26310578,26311019,26314818,26316092,26317354,26324648,	0	PAFAH2	cmpl	cmpl	1,2,2,0,0,2,2,1,0,0,-1,	52889	23622	1	0	0	0	0	0	1	7.98	7.98	33	33	0	0	0	0	0	0	0	0	0	0
786	NM_004455	chr1	+	26348270	26362954	26349137	26361838	11	26348270,26355683,26356090,26356966,26357622,26357950,26358886,26359719,26360186,26361326,26361655,	26349916,26355777,26356198,26357086,26357755,26358057,26358976,26359806,26360347,26361495,26362954,	0	EXTL1	cmpl	cmpl	0,2,0,0,0,1,0,0,0,2,0,	23622	1559	2	0	0	0	0	0	0	0	0	0	0	1	7.98	7.98	33	33	1	5.97	5.97	22	22
786	NM_001004434	chr1	-	26364513	26372604	26365650	26372387	8	26364513,26366267,26368190,26369039,26369888,26370788,26371487,26372337,	26365796,26366402,26368296,26369199,26370042,26370935,26371708,26372604,	0	SLC30A2	cmpl	cmpl	1,1,0,2,1,1,2,0,	1559	5193	1	0	0	0	0	0	0	0	0	0	0	0	0	0	0	0	1	5.97	5.97	22	22
787	NM_022778	chr1	+	26560692	26605299	26566274	26603784	14	26560692,26566252,26570656,26581661,26584087,26584633,26586107,26594973,26595950,26597504,26598511,26601454,26603025,26603623,	26560801,26566329,26570809,26582356,26584221,26584751,26586293,26595126,26596105,26597598,26598562,26601562,26603251,26605299,	0	CCDC21	cmpl	cmpl	-1,0,1,1,0,2,0,0,0,2,0,0,0,1,	31659	913	1	1	5.07	5.07	51	51	0	0	0	0	0	0	0	0	0	0	0	0	0	0	0
788	NM_001114759	chr1	-	26688124	26699266	26688141	26695062	6	26688124,26689516,26691022,26694083,26694948,26699159,	26688513,26689645,26691717,26694288,26695076,26699266,	0	ZNF683	cmpl	cmpl	0,0,1,0,0,-1,	7503	38002	2	1	11.27	11.27	50	50	0	0	0	0	0	1	5.37	5.37	33	33	0	0	0	0	0
98	NM_024674	chr1	+	26737268	26756219	26737382	26752949	4	26737268,26737876,26751793,26752732,	26737413,26738073,26751978,26756219,	0	LIN28A	cmpl	cmpl	0,1,0,2,	38002	2582	1	0	0	0	0	0	0	0	0	0	0	1	5.37	5.37	33	33	0	0	0	0	0
791	NM_006015	chr1	+	27022521	27108601	27022894	27107247	20	27022521,27056141,27057642,27059166,27087346,27087874,27088642,27089463,27092711,27092947,27094280,27097609,27098990,27099302,27099836,27100070,27100292,27100819,27102067,27105513,	27024031,27056354,27058095,27059283,27087587,27087964,27088810,27089776,27092857,27093057,27094490,27097817,27099123,27099478,27099987,27100208,27100389,27101711,27102198,27108601,	0	ARID1A	cmpl	cmpl	0,0,0,0,0,1,1,1,2,1,0,0,1,2,1,2,2,0,1,0,	121001	5852	3	1	7.01	7.01	35	35	2	18.39	13.865	105	69.5	0	0	0	0	0	0	0	0	0	0
12	NM_006600	chr1	+	27248223	27272887	27248339	27272672	9	27248223,27250579,27267947,27268243,27269150,27269361,27271880,27272058,27272620,	27248420,27250657,27268151,27268309,27269267,27269556,27271964,27272177,27272887,	0	NUDC	cmpl	cmpl	0,0,0,0,0,0,0,0,2,	7656	3159	1	0	0	0	0	0	1	6.89	6.89	40	40	0	0	0	0	0	0	0	0	0	0
793	NM_052943	chr1	-	27331510	27339333	27332434	27339161	2	27331510,27338897,	27333448,27339333,	0	FAM46B	cmpl	cmpl	0,0,	4133	85966	1	0	0	0	0	0	0	0	0	0	0	1	12.19	12.19	96	96	0	0	0	0	0
794	NM_003047	chr1	-	27425299	27481451	27426797	27480825	12	27425299,27427693,27428215,27428506,27428875,27429163,27429713,27432375,27434138,27436017,27440316,27480473,	27427135,27427766,27428317,27428621,27429049,27429234,27429803,27432578,27434356,27436268,27440777,27481451,	0	SLC9A1	cmpl	cmpl	1,0,0,2,2,0,0,1,2,0,1,0,	85966	79555	2	2	6.64	5.925	58	44.5	0	0	0	0	0	0	0	0	0	0	0	0	0	0	0
795	NM_015023	chr1	+	27561006	27635110	27587545	27632874	16	27561006,27587446,27589642,27608729,27609828,27614164,27618705,27620512,27621004,27622816,27623541,27624428,27627716,27630111,27631491,27632676,	27561442,27587593,27589726,27608776,27609940,27614352,27618888,27620607,27621120,27622892,27623647,27624602,27627952,27630286,27631684,27635110,	0	WDTC1	cmpl	cmpl	-1,0,0,0,2,0,2,2,1,0,1,2,2,1,2,0,	79555	13525	1	1	18.02	18.02	93	93	0	0	0	0	0	0	0	0	0	0	0	0	0	0	0
99	NM_001201404	chr1	-	27730733	27816678	27734818	27755400	8	27730733,27739065,27741326,27742478,27744769,27745454,27755270,27816496,	27734840,27739221,27741457,27742596,27744923,27745589,27755443,27816678,	0	WASF2	cmpl	cmpl	2,2,0,2,1,1,0,-1,	8416	44077	2	2	9.84	8.61	57	52.5	0	0	0	0	0	0	0	0	0	0	0	0	0	0	0
99	NM_001029882	chr1	-	27860755	27930143	27873814	27878626	7	27860755,27873771,27879402,27879584,27884815,27885216,27929907,	27861427,27878700,27879440,27879801,27885041,27885394,27930143,	0	AHDC1	cmpl	cmpl	-1,0,-1,-1,-1,-1,-1,	44077	8657	1	1	6.15	6.15	63	63	0	0	0	0	0	0	0	0	0	0	0	0	0	0	0
798	NM_005248	chr1	-	27938800	27961727	27939424	27950427	13	27938800,27939729,27940940,27941360,27941944,27942199,27943367,27943703,27948069,27949552,27950201,27951599,27961575,	27939633,27939861,27941094,27941437,27942124,27942355,27943517,27943807,27948168,27949655,27950440,27951662,27961727,	0	FGR	cmpl	cmpl	1,1,0,1,1,1,1,2,2,1,0,-1,-1,	8657	30844	1	0	0	0	0	0	0	0	0	0	0	1	6.29	6.29	53	53	0	0	0	0	0
798	NM_002038	chr1	-	27992571	27998724	27992891	27995825	5	27992571,27994736,27994968,27995755,27998633,	27992986,27994886,27995046,27995857,27998724,	0	IFI6	cmpl	cmpl	1,1,1,0,-1,	30844	53765	2	0	0	0	0	0	0	0	0	0	0	1	6.43	6.43	33	33	1	6.29	6.29	53	53
799	NM_014110	chr1	+	28157251	28178183	28157346	28176957	7	28157251,28159266,28165209,28167524,28169696,28173538,28176603,	28157402,28159327,28165363,28167745,28169841,28173603,28178183,	0	PPP1R8	cmpl	cmpl	0,2,0,1,0,1,0,	6288	20871	1	0	0	0	0	0	1	3.83	3.83	44	44	0	0	0	0	0	0	0	0	0	0
799	NR_002997	chr1	+	28160911	28161077	28161077	28161077	1	28160911,	28161077,	0	SCARNA1	unk	unk	-1,	9948	37977	1	0	0	0	0	0	1	3.83	3.83	44	44	0	0	0	0	0	0	0	0	0	0
800	NM_001039477	chr1	+	28199054	28213193	28199082	28211942	4	28199054,28203098,28211805,28212377,	28199176,28203239,28211962,28213193,	0	C1orf38	cmpl	cmpl	0,1,1,-1,	20871	4855	1	1	7.03	7.03	27	27	0	0	0	0	0	0	0	0	0	0	0	0	0	0	0
800	NM_002946	chr1	-	28218048	28241236	28218673	28240954	9	28218048,28220522,28220800,28223515,28224143,28233438,28233691,28240573,28240944,	28218758,28220617,28220908,28223632,28224218,28233552,28233793,28240680,28241236,	0	RPA2	cmpl	cmpl	2,0,0,0,0,0,0,1,0,	4855	20267	1	0	0	0	0	0	1	8.54	8.54	66	66	0	0	0	0	0	0	0	0	0	0
800	NM_001009568	chr1	+	28261503	28282991	28261694	28282710	7	28261503,28271742,28275575,28279725,28280864,28282194,28282459,	28261755,28271956,28275673,28279869,28281037,28282375,28282991,	0	SMPDL3B	cmpl	cmpl	0,1,2,1,1,0,1,	20267	3512	1	0	0	0	0	0	0	0	0	0	0	1	8.54	8.54	66	66	0	0	0	0	0
12	NM_001990	chr1	-	28296854	28415148	28300976	28384537	18	28296854,28304884,28315045,28316207,28319910,28323830,28326470,28330846,28337457,28339621,28343664,28354299,28362054,28365349,28369081,28374893,28384504,28415034,	28301057,28304985,28315167,28316322,28320071,28323889,28326560,28330930,28337597,28339805,28343750,28354437,28362191,28365416,28369161,28374937,28384605,28415148,	0	EYA3	cmpl	cmpl	0,1,2,1,2,0,0,0,1,0,1,1,2,1,2,0,0,-1,	2250	6297	2	1	4.64	4.64	27	27	1	7.83	7.83	34	34	0	0	0	0	0	0	0	0	0	0
801	NR_027268	chr1	-	28421445	28423069	28423069	28423069	1	28421445,	28423069,	0	LOC653566	unk	unk	-1,	6297	50607	2	0	0	0	0	0	0	0	0	0	0	1	6.81	6.81	35	35	1	7.83	7.83	34	34
802	NM_000952	chr1	-	28473676	28503455	28476503	28477532	2	28473676,28503102,	28477570,28503455,	0	PTAFR	cmpl	cmpl	0,-1,	50607	23334	1	0	0	0	0	0	0	0	0	0	0	1	6.25	6.25	19	19	0	0	0	0	0
802	NM_014280	chr1	-	28526789	28559542	28527758	28559509	9	28526789,28530257,28531768,28534852,28536482,28537081,28541450,28555432,28559431,	28527881,28530333,28531860,28534924,28536577,28537148,28541507,28555534,28559542,	0	DNAJC8	cmpl	cmpl	0,2,0,0,1,0,0,0,0,	6342	3059	1	0	0	0	0	0	0	0	0	0	0	0	0	0	0	0	1	6.25	6.25	19	19
802	NM_016311	chr1	+	28562601	28564616	28562694	28564489	3	28562601,28562871,28564347,	28562781,28562963,28564616,	0	ATPIF1	cmpl	cmpl	0,0,2,	3059	21346	1	0	0	0	0	0	0	0	0	0	0	0	0	0	0	0	1	9	9	36	36
803	NM_031459	chr1	+	28585962	28609002	28586358	28607313	10	28585962,28595693,28598184,28598794,28599091,28599868,28600550,28601335,28605607,28607226,	28586448,28595759,28598382,28598977,28599304,28600019,28600669,28601526,28605752,28609002,	0	SESN2	cmpl	cmpl	0,0,0,0,0,0,1,0,2,0,	21346	46510	2	0	0	0	0	0	1	9.64	9.64	44	44	1	9	9	36	36	0	0	0	0	0
803	NM_001127350	chr1	+	28655512	28662478	28657173	28661481	3	28655512,28657107,28660927,	28655635,28657246,28662478,	0	MED18	cmpl	cmpl	-1,0,1,	46510	33614	1	0	0	0	0	0	1	4.44	4.44	46	46	0	0	0	0	0	0	0	0	0	0
100	NM_001048183	chr1	+	28696092	28826881	28733958	28823061	14	28696092,28733920,28785595,28786722,28792195,28792892,28800065,28802618,28806962,28815681,28817462,28818161,28819526,28823045,	28696336,28733974,28785769,28786803,28792360,28793279,28800663,28802803,28807116,28815737,28817524,28818299,28819603,28826881,	0	PHACTR4	cmpl	cmpl	-1,0,1,1,1,1,1,2,1,2,1,0,0,2,	33614	5573	3	3	8.17	6.76667	42	31	0	0	0	0	0	0	0	0	0	0	0	0	0	0	0
100	NM_001048199	chr1	+	28832454	28865708	28856378	28864519	12	28832454,28834639,28835341,28856369,28858314,28858682,28861561,28861769,28862382,28862773,28863258,28864343,	28832596,28834672,28835417,28856451,28858502,28858862,28861658,28861892,28862538,28862893,28863411,28865708,	0	RCC1	cmpl	cmpl	-1,-1,-1,0,1,0,0,1,1,1,1,1,	5573	13820	2	1	3.91	3.91	44	44	1	5.87	5.87	33	33	0	0	0	0	0	0	0	0	0	0
100	NR_002909	chr1	+	28832454	28837404	28837404	28837404	3	28832454,28834639,28835341,	28832596,28834672,28837404,	0	SNHG3	unk	unk	-1,-1,-1,	5573	7340	1	0	0	0	0	0	1	5.87	5.87	33	33	0	0	0	0	0	0	0	0	0	0
805	NM_017846	chr1	+	28879528	28905057	28879622	28904148	9	28879528,28880151,28887144,28887857,28891214,28893805,28897687,28898378,28904011,	28879649,28880249,28887244,28887910,28891346,28893925,28897850,28898412,28905057,	0	TRNAU1AP	cmpl	cmpl	0,0,2,0,2,2,2,0,1,	13820	197	1	0	0	0	0	0	1	10.25	10.25	54	54	0	0	0	0	0	0	0	0	0	0
805	NR_024127	chr1	-	28905049	28908366	28908366	28908366	6	28905049,28906044,28906423,28907071,28907622,28908101,	28905192,28906099,28906493,28907158,28907741,28908366,	0	SNHG12	unk	unk	-1,-1,-1,-1,-1,-1,	39341	10345	2	0	0	0	0	0	1	8.51	8.51	92	92	0	0	0	0	0	1	10.25	10.25	54	54
805	NR_003035	chr1	-	28907431	28907565	28907565	28907565	1	28907431,	28907565,	0	SNORA16A	unk	unk	-1,	407	11146	1	0	0	0	0	0	1	8.51	8.51	92	92	0	0	0	0	0	0	0	0	0	0
805	NM_152304	chr1	+	28918711	28921088	28920311	28920629	2	28918711,28920205,	28918911,28921088,	0	RAB42	cmpl	cmpl	-1,0,	10345	8520	1	0	0	0	0	0	0	0	0	0	0	1	8.51	8.51	92	92	0	0	0	0	0
100	NM_001135218	chr1	-	28929608	28969604	28930050	28948593	6	28929608,28931883,28939758,28944464,28948425,28969166,	28930086,28931972,28939873,28944542,28948677,28969604,	0	TAF12	cmpl	cmpl	0,1,0,0,0,-1,	8520	5507	1	0	0	0	0	0	1	7.38	7.38	51	51	0	0	0	0	0	0	0	0	0	0
806	NR_004407	chr1	+	28975111	28975246	28975246	28975246	1	28975111,	28975246,	0	RNU11	unk	unk	-1,	5507	19993	2	0	0	0	0	0	1	10.51	10.51	98	98	1	7.38	7.38	51	51	0	0	0	0	0
806	NM_006582	chr1	+	28995239	29042115	29010124	29041285	10	28995239,29010094,29016585,29018096,29019453,29023438,29028949,29030703,29037031,29040584,	28995351,29010252,29016698,29018221,29019557,29023596,29029081,29030841,29037154,29042115,	0	GMEB1	cmpl	cmpl	-1,0,2,1,0,2,1,1,1,1,	19993	21017	1	0	0	0	0	0	0	0	0	0	0	1	10.51	10.51	98	98	0	0	0	0	0
806	NM_001173128	chr1	+	29063132	29096287	29063632	29095464	6	29063132,29063558,29064169,29064770,29068914,29095440,	29063321,29063659,29064194,29064850,29070498,29096287,	0	YTHDF2	cmpl	cmpl	-1,0,0,1,0,0,	21017	42366	1	0	0	0	0	0	1	4.96	4.96	32	32	0	0	0	0	0	0	0	0	0	0
807	NM_000911	chr1	+	29138653	29190208	29138895	29189795	3	29138653,29185465,29189253,	29139122,29185815,29190208,	0	OPRD1	cmpl	cmpl	0,2,1,	42366	23394	1	1	6.81	6.81	38	38	0	0	0	0	0	0	0	0	0	0	0	0	0	0	0
101	NM_005626	chr1	-	29474249	29508637	29474921	29508264	6	29474249,29476614,29481207,29485885,29486886,29508157,	29475738,29476704,29481422,29485998,29487029,29508637,	0	SRSF4	cmpl	cmpl	2,2,0,1,2,0,	23828	10747	2	0	0	0	0	0	1	6.94	6.94	35	35	1	5.79	5.79	45	45	0	0	0	0	0
810	NM_001024732	chr1	-	29519384	29557454	29520533	29543145	10	29519384,29522452,29522709,29527027,29528454,29529642,29533273,29542516,29543099,29557242,	29520691,29522525,29522770,29527101,29528557,29529745,29533417,29542648,29543324,29557454,	0	MECR	cmpl	cmpl	1,0,2,0,2,1,1,1,0,-1,	10747	5573	2	0	0	0	0	0	0	0	0	0	0	0	0	0	0	0	2	6.94	6.365	45	40
823	NM_006762	chr1	-	31205314	31230683	31206674	31230592	8	31205314,31208019,31210450,31211786,31212655,31214486,31215302,31230505,	31206764,31208112,31210546,31211909,31212784,31214563,31215396,31230683,	0	LAPTM5	cmpl	cmpl	0,0,0,0,0,1,0,0,	5721	111629	3	1	8.36	8.36	73	73	1	13.62	13.62	86	86	1	4.43	4.43	43	43	0	0	0	0	0
824	NM_014654	chr1	-	31342312	31381480	31346057	31381433	5	31342312,31347143,31349398,31351469,31381295,	31346224,31347435,31350012,31351587,31381480,	0	SDC3	cmpl	cmpl	1,0,1,0,0,	111629	22872	4	2	36.99	21.49	170	131.5	0	0	0	0	0	2	13.28	9.365	44	43.5	0	0	0	0	0
12	NM_001020658	chr1	-	31404352	31538564	31406057	31532413	22	31404352,31409489,31413997,31414844,31418192,31422973,31425080,31426560,31437520,31438828,31440013,31441200,31447497,31452908,31454158,31465236,31467900,31478699,31479840,31501642,31532050,31538462,	31406189,31409682,31414119,31414970,31418330,31423108,31425210,31426828,31437757,31439125,31440157,31441339,31447649,31453010,31454252,31465507,31468067,31478878,31479949,31501711,31532424,31538564,	0	PUM1	cmpl	cmpl	0,2,0,0,0,0,2,1,1,1,1,0,1,1,0,2,0,1,0,0,0,-1,	22872	114027	2	0	0	0	0	0	0	0	0	0	0	0	0	0	0	0	2	13.28	9.365	44	43.5
824	NR_004054	chr1	-	31408535	31408623	31408623	31408623	1	31408535,	31408623,	0	SNORD103A	unk	unk	-1,	27055	13341	2	0	0	0	0	0	0	0	0	0	0	0	0	0	0	0	2	13.28	9.365	44	43.5
824	NR_033295	chr1	-	31408535	31408623	31408623	31408623	1	31408535,	31408623,	0	SNORD103B	unk	unk	-1,	27055	13341	2	0	0	0	0	0	0	0	0	0	0	0	0	0	0	0	2	13.28	9.365	44	43.5
827	NM_016505	chr1	+	31769841	31837780	31782945	31837040	8	31769841,31782890,31791955,31810021,31811803,31819486,31821675,31836878,	31769922,31783011,31792013,31810122,31811895,31819587,31821821,31837780,	0	ZCCHC17	cmpl	cmpl	-1,0,0,1,0,2,1,0,	197	319	1	0	0	0	0	0	1	4.53	4.53	38	38	0	0	0	0	0	0	0	0	0	0
828	NM_001199038	chr1	+	31882411	31907527	31882684	31907046	11	31882411,31883231,31896539,31897529,31898176,31898622,31899500,31901824,31902243,31905813,31906910,	31882699,31883282,31896701,31897720,31898256,31898760,31899670,31901915,31902385,31906032,31907527,	0	SERINC2	cmpl	cmpl	0,0,0,0,2,1,1,0,1,2,2,	36488	64311	2	2	8.63	7.785	62	45	0	0	0	0	0	0	0	0	0	0	0	0	0	0	0
830	NM_001856	chr1	-	32117847	32169768	32118251	32167794	71	32117847,32119199,32119467,32120392,32120914,32122000,32122633,32124088,32124514,32126185,32126666,32127014,32127260,32127934,32128187,32130772,32131183,32131482,32131637,32133175,32133765,32134402,32136202,32137215,32138016,32138196,32138324,32140607,32140858,32145232,32145404,32145642,32146505,32146623,32148534,32148794,32148934,32149307,32149550,32149709,32150123,32150421,32151239,32151691,321…	32118454,32119277,32119644,32120459,32121103,32122045,32122669,32124178,32124565,32126239,32126720,32127059,32127305,32127988,32128259,32130835,32131219,32131536,32131682,32133229,32133819,32134456,32136247,32137260,32138103,32138238,32138441,32140640,32140912,32145286,32145452,32145702,32146532,32146668,32148603,32148848,32148970,32149349,32149604,32149832,32150231,32150457,32151371,32151736,321…	0	COL16A1	cmpl	cmpl	1,1,1,0,0,0,0,0,0,0,0,0,0,0,0,0,0,0,0,0,0,0,0,0,0,0,0,0,0,0,0,0,0,0,0,0,0,0,0,0,0,0,0,0,0,0,0,0,0,0,0,0,0,0,0,0,0,0,0,0,0,0,0,0,0,0,2,1,1,0,-1,	7009	22949	1	1	7.45	7.45	34	34	0	0	0	0	0	0	0	0	0	0	0	0	0	0	0
831	NM_144569	chr1	-	32256024	32281580	32256203	32280934	16	32256024,32257815,32258278,32258878,32259347,32259724,32262190,32263807,32264042,32265001,32265409,32265616,32266041,32267264,32279551,32281561,	32256892,32258002,32258368,32259029,32259498,32259836,32262316,32263924,32264202,32265086,32265464,32265742,32266218,32267306,32280973,32281580,	0	SPOCD1	cmpl	cmpl	1,0,0,2,1,0,0,0,2,1,0,0,0,0,0,-1,	26376	90441	1	0	0	0	0	0	0	0	0	0	0	0	0	0	0	0	1	6.78	6.78	28	28
103	NM_001195100	chr1	-	32372021	32385259	32374452	32384666	4	32372021,32377296,32381495,32384570,	32374561,32377427,32381588,32385259,	0	PTP4A2	cmpl	cmpl	2,0,0,0,	90441	94231	1	0	0	0	0	0	0	0	0	0	0	1	8.53	8.53	38	38	0	0	0	0	0
12	NM_006559	chr1	+	32479490	32509472	32479596	32508225	9	32479490,32495898,32497124,32498788,32502510,32503435,32504152,32505115,32508127,	32479978,32496023,32497241,32498935,32502644,32503637,32504220,32505174,32509472,	0	KHDRBS1	cmpl	cmpl	0,1,0,0,0,2,0,2,1,	75502	29030	1	0	0	0	0	0	1	7.52	7.52	27	27	0	0	0	0	0	0	0	0	0	0
835	NM_023009	chr1	-	32799439	32801834	32800197	32801634	2	32799439,32801547,	32800698,32801834,	0	MARCKSL1	cmpl	cmpl	0,0,	215	25036	1	0	0	0	0	0	1	6.61	6.61	19	19	0	0	0	0	0	0	0	0	0	0
835	NM_001167676	chr1	-	32826870	32827844	32827033	32827692	3	32826870,32827330,32827558,	32827136,32827477,32827844,	0	LOC100128071	cmpl	cmpl	2,2,0,	25036	17	1	0	0	0	0	0	0	0	0	0	0	0	0	0	0	0	1	6.61	6.61	19	19
836	NM_001145720	chr1	+	32930657	32953459	32936225	32951019	4	32930657,32936184,32946491,32950701,	32930706,32937216,32946670,32953459,	0	ZBTB8B	cmpl	cmpl	-1,0,1,0,	70595	51312	2	0	0	0	0	0	0	0	0	0	0	2	8.53	8.265	33	25.5	0	0	0	0	0
837	NM_178547	chr1	-	33087306	33116185	33087462	33116166	7	33087306,33093108,33097427,33099245,33099551,33100368,33116033,	33087549,33093145,33097480,33099328,33099673,33100393,33116185,	0	ZBTB8OS	cmpl	cmpl	0,2,0,1,2,1,0,	15764	563	2	2	8.85	8.45	42	35.5	0	0	0	0	0	0	0	0	0	0	0	0	0	0	0
837	NM_001135255	chr1	+	33116748	33151812	33116907	33145306	12	33116748,33117517,33123027,33133825,33134339,33134572,33134831,33135086,33138050,33138242,33138391,33145240,	33116923,33117662,33123173,33133999,33134455,33134733,33134958,33135164,33138127,33138300,33138502,33151812,	0	RBBP4	cmpl	cmpl	0,1,2,1,1,0,2,0,0,2,0,0,	563	55699	1	0	0	0	0	0	0	0	0	0	0	0	0	0	0	0	1	14.93	14.93	56	56
104	NM_001161708	chr1	-	33145506	33168361	33147388	33168261	4	33145506,33149858,33160465,33168208,	33147461,33149983,33161645,33168361,	0	SYNC	cmpl	cmpl	2,0,2,0,	29321	39150	1	0	0	0	0	0	1	14.93	14.93	56	56	0	0	0	0	0	0	0	0	0	0
838	NM_003680	chr1	-	33240839	33283633	33241581	33282845	13	33240839,33244982,33245685,33246648,33248004,33251962,33252540,33256762,33263363,33272082,33276191,33276511,33282788,	33241692,33245124,33245879,33246746,33248140,33252048,33252676,33256855,33263444,33272212,33276367,33276658,33283633,	0	YARS	cmpl	cmpl	0,2,0,1,0,1,0,0,0,2,0,0,0,	268	44235	2	1	8.85	8.85	33	33	1	10.66	10.66	35	35	0	0	0	0	0	0	0	0	0	0
104	NM_001017406	chr1	+	33283175	33300665	33291700	33299639	7	33283175,33290913,33291698,33293596,33295564,33299634,33300465,	33283290,33291030,33292531,33293682,33295668,33299662,33300665,	0	S100PBP	cmpl	cmpl	-1,-1,0,0,2,1,-1,	42604	27203	2	0	0	0	0	0	1	10.66	10.66	35	35	1	8.85	8.85	33	33	0	0	0	0	0
104	NM_001127361	chr1	-	33402049	33430286	33402888	33430286	9	33402049,33403997,33407852,33409619,33411114,33412002,33413822,33415169,33429651,	33402910,33404129,33408060,33409760,33411229,33412165,33413964,33415375,33430286,	0	RNF19B	cmpl	cmpl	2,2,1,1,0,2,1,2,0,	35096	43254	1	0	0	0	0	0	1	6.93	6.93	23	23	0	0	0	0	0	0	0	0	0	0
840	NM_001199199	chr1	-	33473540	33502512	33476429	33502429	7	33473540,33478807,33480122,33486991,33487193,33490042,33502336,	33476434,33479003,33480195,33487062,33487304,33490168,33502512,	0	AK2	cmpl	cmpl	1,0,2,0,0,0,0,	43254	44201	2	0	0	0	0	0	0	0	0	0	0	1	12.54	12.54	64	64	1	7.03	7.03	56	56
1	NM_052998	chr1	+	33546713	33585995	33547850	33585783	12	33546713,33546988,33547201,33547778,33549554,33557650,33558882,33560148,33562307,33563667,33583502,33585644,	33546895,33547109,33547413,33547955,33549728,33557823,33559017,33560314,33562470,33563780,33583717,33585995,	0	ADC	cmpl	cmpl	-1,-1,-1,0,0,0,2,2,0,1,0,2,	44201	25007	2	1	17.71	17.71	206	206	0	0	0	0	0	1	12.54	12.54	64	64	0	0	0	0	0
841	NM_018207	chr1	-	33611002	33647671	33612777	33647033	5	33611002,33623853,33625288,33631071,33646625,	33613328,33623969,33625545,33631167,33647671,	0	TRIM62	cmpl	cmpl	1,2,0,0,0,	25007	74502	1	1	5.69	5.69	39	39	0	0	0	0	0	0	0	0	0	0	0	0	0	0	0
105	NM_198040	chr1	-	33789223	33841194	33790465	33841140	14	33789223,33794470,33795671,33796948,33797875,33799690,33820001,33820441,33832716,33834136,33836021,33836617,33837889,33840966,	33790620,33794747,33795813,33797063,33798005,33799893,33820167,33820854,33833029,33834223,33836186,33836695,33838048,33841194,	0	PHC2	cmpl	cmpl	1,0,2,1,0,1,0,1,0,0,0,0,0,0,	22903	97037	2	2	7.03	5.73	36	32.5	0	0	0	0	0	0	0	0	0	0	0	0	0	0	0
842	NR_037400	chr1	-	33797993	33798093	33798093	33798093	1	33797993,	33798093,	0	MIR3605	unk	unk	-1,	31673	140138	1	0	0	0	0	0	0	0	0	0	0	0	0	0	0	0	1	4.43	4.43	36	36
13	NM_005066	chr1	-	35649200	35658743	35650056	35658650	10	35649200,35652601,35652803,35653573,35654603,35654786,35656098,35656294,35656941,35657822,	35650194,35652723,35652852,35653691,35654688,35654983,35656194,35656596,35657130,35658743,	0	SFPQ	cmpl	cmpl	0,1,0,2,1,2,2,0,0,0,	67745	75824	1	0	0	0	0	0	1	8.53	8.53	18	18	0	0	0	0	0	0	0	0	0	0
107	NM_005095	chr1	+	35734567	35887545	35734647	35885278	30	35734567,35790960,35824525,35826794,35827219,35835629,35835972,35846859,35847146,35851042,35851674,35852603,35853054,35854510,35855548,35857812,35858247,35859195,35862152,35862977,35864013,35864464,35865082,35870623,35870973,35873608,35879572,35881066,35884043,35885070,	35734686,35791006,35825047,35826856,35827390,35835714,35836228,35847034,35847359,35851193,35851790,35852879,35853205,35854683,35855699,35857953,35858285,35859340,35862271,35863146,35864067,35864644,35865177,35870795,35871069,35873760,35879684,35881315,35884173,35887545,	0	ZMYM4	cmpl	cmpl	0,0,1,1,0,0,1,2,0,0,1,0,0,1,0,1,1,0,1,0,1,1,1,0,1,1,0,1,1,2,	75824	11545	1	0	0	0	0	0	1	15.55	15.55	56	56	0	0	0	0	0	0	0	0	0	0
107	NM_024874	chr1	-	35899090	36023037	35900494	36020092	21	35899090,35906647,35907846,35908506,35909761,35913773,35915467,35915958,35917228,35919157,35919962,35921613,35925905,35928221,35932208,35936463,35940405,35944566,35972212,36019950,36022807,	35900682,35906739,35907937,35908629,35909904,35913933,35915606,35916110,35917377,35919290,35920086,35921842,35926038,35928314,35932296,35936561,35940507,35944813,35972736,36020120,36023037,	0	KIAA0319L	cmpl	cmpl	1,2,1,1,2,1,0,1,2,1,0,2,1,1,0,1,1,0,1,0,-1,	11545	355	1	1	6.93	6.93	26	26	0	0	0	0	0	0	0	0	0	0	0	0	0	0	0
861	NM_152374	chr1	-	36179476	36184790	36181232	36181922	2	36179476,36184307,	36181927,36184790,	0	C1orf216	cmpl	cmpl	0,-1,	72031	12922	1	0	0	0	0	0	1	5.79	5.79	33	33	0	0	0	0	0	0	0	0	0	0
861	NM_001190481	chr1	-	36197712	36235551	36202096	36235471	24	36197712,36202514,36202939,36203592,36204055,36204736,36204965,36208741,36209055,36211051,36212366,36213507,36214005,36215067,36215233,36216850,36225942,36226696,36227598,36228004,36228760,36229866,36230818,36235447,	36202207,36202676,36203022,36203698,36204183,36204858,36205130,36208842,36209131,36211163,36212593,36213662,36214205,36215132,36215412,36217107,36226517,36226805,36227671,36228082,36228922,36230315,36230927,36235551,	0	CLSPN	cmpl	cmpl	0,0,1,0,1,2,2,0,2,1,2,0,1,2,0,1,2,1,0,0,0,1,0,0,	12922	38276	1	0	0	0	0	0	1	8.95	8.95	27	27	0	0	0	0	0	0	0	0	0	0
864	NM_014408	chr1	-	36602172	36615067	36602803	36614979	5	36602172,36603396,36605320,36605669,36614937,	36602923,36603579,36605420,36605767,36615067,	0	TRAPPC3	cmpl	cmpl	0,0,2,0,0,	36322	6735	1	0	0	0	0	0	1	5.63	5.63	75	75	0	0	0	0	0	0	0	0	0	0
864	NM_018067	chr1	+	36621802	36646441	36622018	36645859	17	36621802,36636571,36637113,36638064,36638964,36640498,36641799,36642297,36643473,36644019,36644285,36644521,36644862,36645112,36645266,36645474,36645848,	36622064,36636916,36637182,36638228,36639079,36640609,36642182,36642443,36643802,36644197,36644424,36644626,36644916,36645158,36645357,36645668,36646441,	0	MAP7D1	cmpl	cmpl	0,1,1,1,0,1,1,0,2,1,2,0,0,0,1,2,1,	6735	43575	1	0	0	0	0	0	0	0	0	0	0	1	5.63	5.63	75	75	0	0	0	0	0
108	NM_032017	chr1	-	36805224	36851485	36807355	36826933	12	36805224,36808964,36809460,36809720,36814300,36819964,36820806,36823839,36824337,36826821,36833448,36851323,	36807574,36809049,36809580,36809865,36814416,36820017,36821034,36823983,36824423,36826941,36833685,36851485,	0	STK40	cmpl	cmpl	0,2,2,1,2,0,0,0,1,0,-1,-1,	15469	7545	3	3	12.21	9.82667	94	81.6667	0	0	0	0	0	0	0	0	0	0	0	0	0	0	0
866	NM_032881	chr1	-	36859030	36863493	36859358	36859730	2	36859030,36863367,	36859754,36863493,	0	LSM10	cmpl	cmpl	0,-1,	7545	20013	1	0	0	0	0	0	0	0	0	0	0	1	9.74	9.74	59	59	0	0	0	0	0
866	NM_145047	chr1	-	36883506	36916086	36883739	36915970	10	36883506,36884591,36886076,36887750,36888368,36888963,36897402,36898022,36904356,36915858,	36883856,36884655,36886216,36887820,36888497,36889067,36897483,36898190,36904511,36916086,	0	OSCP1	cmpl	cmpl	0,2,0,2,2,0,0,0,1,0,	20013	5275	1	0	0	0	0	0	0	0	0	0	0	0	0	0	0	0	1	9.74	9.74	59	59
874	NM_022756	chr1	-	37958175	37980364	37959699	37980347	8	37958175,37961485,37962307,37967404,37974878,37975055,37979023,37980257,	37959708,37961519,37962337,37967597,37974924,37975143,37979139,37980364,	0	MEAF6	cmpl	cmpl	0,2,2,1,0,2,0,0,	8197	21777	1	1	9.6	9.6	27	27	0	0	0	0	0	0	0	0	0	0	0	0	0	0	0
878	NM_006802	chr1	-	38422651	38455761	38423857	38455637	17	38422651,38425791,38433715,38435025,38435242,38442555,38444391,38444659,38445136,38446257,38447400,38449840,38450378,38453244,38453455,38455219,38455541,	38423935,38425847,38433806,38435136,38435407,38442625,38444499,38444727,38445205,38446396,38447483,38449932,38450451,38453350,38453508,38455267,38455761,	0	SF3A3	cmpl	cmpl	0,1,0,0,0,2,2,0,0,2,0,1,0,2,0,0,0,	9922	6680	1	0	0	0	0	0	1	6.44	6.44	40	40	0	0	0	0	0	0	0	0	0	0
878	NM_004468	chr1	-	38462441	38471234	38463076	38465084	6	38462441,38463355,38463634,38464645,38464928,38471028,	38463231,38463542,38463804,38464820,38465104,38471234,	0	FHL3	cmpl	cmpl	1,0,1,0,0,-1,	6680	7149	1	0	0	0	0	0	0	0	0	0	0	0	0	0	0	0	1	6.44	6.44	40	40
878	NM_016037	chr1	+	38478383	38490497	38478474	38489300	8	38478383,38482030,38483339,38484135,38484730,38484924,38488370,38489216,	38478537,38482092,38483442,38484249,38484824,38485055,38488481,38490497,	0	UTP11L	cmpl	cmpl	0,0,2,0,0,1,0,0,	7149	19025	1	0	0	0	0	0	1	8	8	24	24	0	0	0	0	0	0	0	0	0	0
885	NM_017821	chr1	-	39351478	39407456	39352175	39384884	8	39351478,39353634,39358835,39361640,39376993,39381233,39384638,39407353,	39352355,39353696,39358896,39361741,39377106,39381382,39385009,39407456,	0	RHBDL2	cmpl	cmpl	0,1,0,1,2,0,0,-1,	4180	49459	2	1	8.53	8.53	35	35	0	0	0	0	0	1	5.87	5.87	23	23	0	0	0	0	0
886	NM_001184979	chr1	+	39491966	39500308	39494396	39500168	3	39491966,39494394,39500063,	39492070,39494612,39500308,	0	NDUFS5	cmpl	cmpl	-1,0,0,	20229	46780	1	0	0	0	0	0	1	6.4	6.4	22	22	0	0	0	0	0	0	0	0	0	0
111	NM_181809	chr1	+	39957317	39995541	39957663	39991470	7	39957317,39976845,39977427,39987047,39988074,39988678,39991320,	39957997,39977035,39977576,39987242,39988154,39988789,39995541,	0	BMP8A	cmpl	cmpl	0,1,2,1,1,0,0,	4507	30943	2	2	9.06	7.55	32	27.5	0	0	0	0	0	0	0	0	0	0	0	0	0	0	0
890	NR_003929	chr1	-	39987951	40025370	40025370	40025370	9	39987951,39994726,40007391,40011404,40013250,40018789,40020020,40022270,40025305,	39988177,39994836,40007513,40011529,40014623,40018816,40020064,40022815,40025370,	0	PPIEL	unk	unk	-1,-1,-1,-1,-1,-1,-1,-1,-1,	35141	1114	2	0	0	0	0	0	0	0	0	0	0	0	0	0	0	0	2	9.06	7.55	32	27.5
894	NM_001105530	chr1	+	40506254	40538321	40525018	40537205	13	40506254,40525008,40525738,40527406,40529898,40530145,40531886,40533211,40535361,40535830,40536101,40536507,40537121,	40506455,40525130,40525842,40527484,40530042,40530231,40531992,40533389,40535546,40535954,40536184,40536651,40538321,	0	CAP1	cmpl	cmpl	-1,0,1,0,0,0,2,0,1,0,1,0,0,	70626	60	1	0	0	0	0	0	1	6.93	6.93	28	28	0	0	0	0	0	0	0	0	0	0
897	NM_023070	chr1	+	40916336	40929390	40916633	40929261	5	40916336,40919874,40922616,40923015,40928092,	40916760,40919960,40922743,40923111,40929390,	0	ZNF643	cmpl	cmpl	0,1,0,1,1,	27338	13911	1	0	0	0	0	0	1	6.93	6.93	28	28	0	0	0	0	0	0	0	0	0	0
112	NR_024567	chr1	-	41154751	41157933	41157933	41157933	1	41154751,	41157933,	0	LOC100130557	unk	unk	-1,	23427	62093	2	0	0	0	0	0	1	7.47	7.47	23	23	1	8	8	23	23	0	0	0	0	0
899	NM_001142587	chr1	+	41157241	41237275	41204515	41236500	10	41157241,41204507,41213205,41215244,41218822,41223792,41228559,41232267,41235027,41236383,	41157539,41204620,41213277,41215358,41218918,41223966,41228718,41232375,41235087,41237275,	0	NFYC	cmpl	cmpl	-1,0,0,0,0,0,0,0,0,0,	25917	12408	2	1	8	8	23	23	1	7.47	7.47	23	23	0	0	0	0	0	0	0	0	0	0
115	NM_006279	chr1	+	44173217	44396831	44201933	44395893	12	44173217,44201903,44257772,44280562,44303890,44360054,44363906,44364839,44365212,44386075,44386453,44395803,	44173364,44202051,44257820,44280605,44303983,44360149,44363970,44364935,44365399,44386222,44386600,44396831,	0	ST3GAL3	cmpl	cmpl	-1,0,1,1,2,2,1,2,2,0,0,0,	205	2160	1	1	13.86	13.86	41	41	0	0	0	0	0	0	0	0	0	0	0	0	0	0	0
925	NM_001034023	chr1	+	44679124	44686351	44679425	44686290	11	44679124,44679380,44680021,44680374,44683982,44684259,44684727,44685077,44685477,44685688,44686230,	44679199,44679530,44680113,44680570,44684141,44684427,44684913,44685149,44685550,44685981,44686351,	0	DMAP1	cmpl	cmpl	-1,0,0,2,0,0,0,0,0,1,0,	78315	390	1	0	0	0	0	0	1	11.51	11.51	46	46	0	0	0	0	0	0	0	0	0	0
929	NM_024587	chr1	-	45119500	45140099	45120230	45140063	3	45119500,45125845,45140002,	45120881,45125967,45140099,	0	TMEM53	cmpl	cmpl	0,1,0,	2104	294	1	0	0	0	0	0	1	9.26	9.26	44	44	0	0	0	0	0	0	0	0	0	0
116	NM_006845	chr1	+	45205489	45233438	45205604	45232851	21	45205489,45206584,45213055,45213323,45216113,45218803,45219404,45220421,45221600,45221746,45223227,45223579,45223720,45224877,45225951,45226263,45227587,45228017,45228216,45232497,45232768,	45205674,45206679,45213157,45213372,45216236,45218926,45219505,45220517,45221655,45221909,45223318,45223643,45223812,45225020,45226156,45226374,45227655,45228123,45228330,45232621,45233438,	0	KIF2C	cmpl	cmpl	0,1,0,0,1,1,1,0,0,1,2,0,1,0,2,0,0,2,0,0,1,	14226	7807	1	0	0	0	0	0	1	8.48	8.48	52	52	0	0	0	0	0	0	0	0	0	0
930	NM_001012	chr1	+	45241245	45244412	45241268	45244357	6	45241245,45241705,45242346,45243285,45243671,45244247,	45241272,45241812,45242446,45243461,45243801,45244412,	0	RPS8	cmpl	cmpl	0,1,0,1,0,1,	7807	4844	1	0	0	0	0	0	1	16.82	16.82	60	60	0	0	0	0	0	0	0	0	0	0
930	NR_000015	chr1	+	45241536	45241610	45241610	45241610	1	45241536,	45241610,	0	SNORD55	unk	unk	-1,	8098	553	1	0	0	0	0	0	1	16.82	16.82	60	60	0	0	0	0	0	0	0	0	0	0
930	NR_000024	chr1	+	45242163	45242261	45242261	45242261	1	45242163,	45242261,	0	SNORD46	unk	unk	-1,	553	1252	1	0	0	0	0	0	1	16.82	16.82	60	60	0	0	0	0	0	0	0	0	0	0
930	NM_004073	chr1	+	45266035	45271667	45266135	45271350	15	45266035,45266511,45266707,45267293,45267516,45268431,45268626,45268939,45269271,45269602,45269834,45270010,45270321,45270937,45271158,	45266345,45266619,45266824,45267423,45267604,45268527,45268825,45269063,45269363,45269696,45269918,45270173,45270451,45271051,45271667,	0	PLK3	cmpl	cmpl	0,0,0,0,1,2,2,0,1,0,1,1,2,0,0,	12609	2486	1	0	0	0	0	0	0	0	0	0	0	0	0	0	0	0	1	6.12	6.12	33	33
930	NM_001013632	chr1	-	45271585	45272957	45271674	45272340	2	45271585,45272455,	45272347,45272957,	0	TCTEX1D4	cmpl	cmpl	0,-1,	18159	1196	1	0	0	0	0	0	1	6.12	6.12	33	33	0	0	0	0	0	0	0	0	0	0
930	NM_001136537	chr1	+	45274153	45279801	45274492	45279444	8	45274153,45275884,45276225,45277710,45278667,45278809,45279045,45279309,	45274578,45276098,45276279,45277770,45278736,45278941,45279171,45279801,	0	BTBD19	cmpl	cmpl	0,2,0,0,0,0,0,0,	1196	5714	1	0	0	0	0	0	1	6.12	6.12	33	33	0	0	0	0	0	0	0	0	0	0
116	NM_020365	chr1	-	45316193	45452361	45316622	45446840	12	45316193,45323375,45340349,45341289,45345489,45347283,45363026,45392299,45407177,45443986,45446692,45452164,	45316675,45323479,45340498,45341367,45345680,45347411,45363116,45392411,45407337,45444132,45446849,45452361,	0	EIF2B3	cmpl	cmpl	1,2,0,0,1,2,2,1,0,1,0,-1,	7577	15858	1	0	0	0	0	0	1	12.8	12.8	42	42	0	0	0	0	0	0	0	0	0	0
931	NM_024602	chr1	-	45468219	45477027	45469163	45476929	21	45468219,45469340,45469526,45469731,45469919,45470271,45471465,45471668,45472363,45472622,45472890,45473084,45473911,45474207,45474815,45475040,45475239,45475657,45475872,45476217,45476560,	45469248,45469412,45469608,45469806,45470049,45470478,45471555,45471788,45472467,45472687,45472943,45473267,45473993,45474373,45474898,45475154,45475355,45475793,45475965,45476378,45477027,	0	HECTD3	cmpl	cmpl	2,2,1,1,0,0,0,0,1,2,0,0,2,1,2,2,0,2,2,0,0,	15858	777	1	0	0	0	0	0	0	0	0	0	0	0	0	0	0	0	1	12.8	12.8	42	42
934	NM_001048171	chr1	-	45794913	45806142	45794977	45805926	16	45794913,45796187,45796853,45797091,45797332,45797694,45797837,45798062,45798245,45798434,45798589,45798768,45798956,45799084,45800062,45805890,	45795109,45796229,45797006,45797228,45797521,45797758,45797982,45798160,45798359,45798506,45798631,45798842,45798996,45799233,45800183,45806142,	0	MUTYH	cmpl	cmpl	0,0,0,1,1,0,2,0,0,0,0,1,0,1,0,0,	567	3412	1	0	0	0	0	0	1	5.9	5.9	32	32	0	0	0	0	0	0	0	0	0	0
934	NM_025077	chr1	+	45805341	45809650	45805924	45809374	8	45805341,45806744,45806974,45807144,45807620,45808055,45808514,45808753,	45805976,45806887,45807015,45807241,45807779,45808315,45808674,45809650,	0	TOE1	cmpl	cmpl	0,1,0,2,0,0,2,0,	10995	149947	1	0	0	0	0	0	1	5.9	5.9	32	32	0	0	0	0	0	0	0	0	0	0
116	NM_007170	chr1	-	45809554	45956840	45810511	45923457	11	45809554,45811548,45812364,45812650,45813280,45813589,45820974,45851583,45887396,45923235,45956523,	45811230,45811666,45812451,45812734,45813365,45813672,45821121,45851632,45887518,45923543,45956840,	0	TESK2	cmpl	cmpl	1,0,0,0,2,0,0,2,0,0,-1,	3412	2757	1	0	0	0	0	0	0	0	0	0	0	0	0	0	0	0	1	5.9	5.9	32	32
935	NM_015506	chr1	+	45965855	45976739	45966004	45974887	4	45965855,45973027,45973883,45974467,	45966085,45973222,45974036,45976739,	0	MMACHC	cmpl	cmpl	0,0,0,0,	104	39715	1	0	0	0	0	0	0	0	0	0	0	0	0	0	0	0	1	7.97	7.97	43	43
935	NM_001202431	chr1	-	45976706	45988562	45977000	45984715	6	45976706,45980178,45980544,45981325,45984609,45988449,	45977086,45980309,45980667,45981479,45984726,45988562,	0	PRDX1	cmpl	cmpl	1,2,2,1,0,-1,	10955	27892	1	0	0	0	0	0	1	7.97	7.97	43	43	0	0	0	0	0	0	0	0	0	0
937	NM_016486	chr1	+	46153846	46160108	46156740	46159577	3	46153846,46156645,46158875,	46153947,46156782,46160108,	0	TMEM69	cmpl	cmpl	-1,0,0,	1544	4298	1	0	0	0	0	0	1	6.44	6.44	27	27	0	0	0	0	0	0	0	0	0	0
937	NM_001145349	chr1	-	46159997	46216485	46160089	46212083	10	46159997,46165741,46179917,46182566,46184874,46193302,46195285,46206572,46211791,46216268,	46160187,46165862,46180138,46182689,46185012,46193470,46195441,46207004,46212133,46216485,	0	IPP	cmpl	cmpl	1,0,1,1,1,1,1,1,0,-1,	7695	52799	2	0	0	0	0	0	0	0	0	0	0	1	6.4	6.4	22	22	1	6.44	6.44	27	27
117	NM_015112	chr1	+	46269284	46501796	46269567	46501738	29	46269284,46290104,46295110,46348035,46425057,46463395,46468476,46471912,46473967,46476401,46485267,46487621,46488581,46488904,46489443,46491348,46493402,46494439,46495137,46495502,46495800,46496278,46496678,46497062,46497849,46498267,46499473,46499744,46500209,	46269744,46290252,46295253,46348067,46425149,46463471,46468555,46472067,46474043,46476611,46485369,46487754,46488643,46488990,46489652,46491487,46493535,46494605,46495239,46495625,46495910,46496433,46496962,46497257,46498076,46498390,46499610,46499938,46501796,	0	MAST2	cmpl	cmpl	0,0,1,0,2,1,2,0,2,0,0,0,1,0,2,1,2,0,1,1,1,0,2,1,1,0,0,2,1,	52799	4015	2	2	9.97	7.65	52	36.5	0	0	0	0	0	0	0	0	0	0	0	0	0	0	0
941	NM_006004	chr1	+	46769379	46782447	46769438	46782256	4	46769379,46774772,46775826,46782223,	46769492,46774799,46775988,46782447,	0	UQCRH	cmpl	cmpl	0,0,0,0,	341	23942	2	0	0	0	0	0	1	11.2	11.2	38	38	0	0	0	0	0	1	10.13	10.13	27	27
942	NM_199044	chr1	+	46806389	46830690	46806498	46827518	6	46806389,46810472,46812592,46818539,46826375,46827241,	46806591,46810816,46812747,46818700,46826500,46830690,	0	NSUN4	cmpl	cmpl	0,0,2,1,0,2,	23942	29248	1	0	0	0	0	0	0	0	0	0	0	1	10.13	10.13	27	27	0	0	0	0	0
942	NM_001441	chr1	+	46859938	46879520	46860020	46879247	15	46859938,46867762,46870685,46871043,46871259,46871709,46871915,46874130,46874772,46876069,46876485,46877283,46877814,46878746,46879118,	46860215,46867876,46870820,46871177,46871466,46871750,46872040,46874256,46874870,46876169,46876526,46877323,46877923,46878892,46879520,	0	FAAH	cmpl	cmpl	0,0,0,0,2,2,1,0,0,2,0,2,0,1,0,	29248	93147	1	0	0	0	0	0	1	11.2	11.2	33	33	0	0	0	0	0	0	0	0	0	0
943	NM_147192	chr1	+	46972667	46979886	46972682	46978166	4	46972667,46976132,46976606,46977714,	46972836,46976326,46976955,46979886,	0	DMBX1	cmpl	cmpl	0,1,0,1,	93147	31429	1	0	0	0	0	0	0	0	0	0	0	0	0	0	0	0	1	12.03	12.03	43	43
943	NM_001097611	chr1	-	47011315	47016887	47013401	47016887	3	47011315,47014864,47016736,	47013481,47014939,47016887,	0	KNCN	cmpl	cmpl	1,1,0,	31429	6202	1	0	0	0	0	0	0	0	0	0	0	0	0	0	0	0	1	12.03	12.03	43	43
117	NM_001135553	chr1	-	47023089	47069966	47024246	47059818	13	47023089,47025905,47027149,47028320,47030712,47034114,47037734,47040618,47042246,47046201,47048899,47059784,47069856,	47024472,47025949,47027314,47028515,47030808,47034170,47037839,47040692,47042326,47046299,47049001,47059952,47069966,	0	MKNK1	cmpl	cmpl	2,0,0,0,0,1,1,2,0,1,1,0,-1,	6202	3420	2	2	9.53	9.435	56	42.5	0	0	0	0	0	0	0	0	0	0	0	0	0	0	0
944	NM_014774	chr1	-	47140830	47184736	47144132	47183759	11	47140830,47148971,47150162,47152455,47154024,47155258,47157498,47162222,47173577,47181966,47183574,	47144308,47149097,47150274,47152542,47154216,47155363,47157609,47162321,47173723,47182115,47184736,	0	KIAA0494	cmpl	cmpl	1,1,0,0,0,0,0,0,1,2,0,	1579	79933	1	1	7.9	7.9	44	44	0	0	0	0	0	0	0	0	0	0	0	0	0	0	0
947	NM_178033	chr1	+	47489239	47516423	47489489	47515846	12	47489239,47495661,47497107,47498912,47501477,47501688,47504331,47505013,47512138,47514236,47515093,47515671,	47489666,47495803,47497152,47499040,47501605,47501843,47504438,47505204,47512272,47514301,47515176,47516423,	0	CYP4X1	cmpl	cmpl	0,0,1,1,0,2,1,0,2,1,0,2,	82083	16736	1	1	7.15	7.15	27	27	0	0	0	0	0	0	0	0	0	0	0	0	0	0	0
949	NM_001048166	chr1	-	47715810	47779819	47716807	47775991	17	47715810,47725960,47728574,47735306,47737747,47745912,47748016,47753222,47755106,47759129,47761436,47765576,47767232,47767905,47770560,47775947,47779707,	47717594,47726211,47728788,47735538,47737913,47746881,47748131,47753332,47755257,47759216,47761520,47765824,47767420,47768018,47770668,47776034,47779819,	0	STIL	cmpl	cmpl	2,0,2,1,0,0,2,0,2,2,2,0,1,2,2,0,-1,	20367	19649	1	0	0	0	0	0	1	5.31	5.31	30	30	0	0	0	0	0	0	0	0	0	0
118	NM_001136140	chr1	+	47799468	47844511	47799617	47842417	5	47799468,47838626,47840580,47840868,47842375,	47799788,47838779,47840657,47840965,47844511,	0	CMPK1	cmpl	cmpl	0,0,0,2,0,	19649	37232	2	0	0	0	0	0	0	0	0	0	0	1	5.31	5.31	30	30	1	9.04	9.04	23	23
14	NM_001194986	chr1	-	48226199	48462562	48231573	48462461	7	48226199,48240841,48244125,48260257,48267144,48459705,48462359,	48231778,48241111,48244216,48260432,48267291,48460269,48462562,	0	LOC388630	cmpl	cmpl	2,2,1,0,0,0,0,	319836	104824	1	0	0	0	0	0	0	0	0	0	0	1	6.4	6.4	19	19	0	0	0	0	0
119	NM_019073	chr1	-	48761043	48937876	48764384	48937680	13	48761043,48771458,48821341,48825257,48850980,48860938,48865022,48869473,48877135,48878781,48917223,48918665,48937629,	48764565,48771550,48821441,48825442,48851021,48861026,48865316,48869554,48877260,48878823,48917272,48918803,48937876,	0	SPATA6	cmpl	cmpl	2,0,2,0,1,0,0,0,1,1,0,0,0,	46727	60650	1	0	0	0	0	0	0	0	0	0	0	0	0	0	0	0	1	5.9	5.9	33	33
1	NM_032785	chr1	-	48998526	50489626	48999844	50489468	14	48998526,49000561,49005313,49052675,49056504,49100164,49119008,49128823,49332862,49511255,49711441,50162984,50317067,50489434,	48999965,49000588,49005410,49052838,49056657,49100276,49119123,49128913,49332902,49511472,49711536,50163109,50317190,50489626,	0	AGBL4	cmpl	cmpl	2,2,1,0,0,2,1,1,0,2,0,1,1,0,	60650	24059	1	1	3.73	3.73	60	60	0	0	0	0	0	0	0	0	0	0	0	0	0	0	0
15	NM_007051	chr1	-	50906934	51425936	50907111	51425483	19	50906934,50941135,50956259,50957392,51001040,51005263,51032748,51048289,51049323,51050356,51061792,51121113,51171457,51204534,51210355,51253671,51267302,51323600,51425438,	50907195,50941351,50956337,50957473,51001129,51005400,51032903,51048371,51049387,51050483,51061888,51121200,51171563,51204626,51210447,51253877,51267349,51323669,51425936,	0	FAF1	cmpl	cmpl	0,0,0,0,1,2,0,2,1,0,0,0,2,0,1,2,0,0,0,	17793	8430	1	1	6.45	6.45	61	61	0	0	0	0	0	0	0	0	0	0	0	0	0	0	0
977	NM_001262	chr1	+	51434366	51440306	51436040	51439942	3	51434366,51436029,51439564,	51435571,51436169,51440306,	0	CDKN2C	cmpl	cmpl	-1,0,0,	8430	127599	2	0	0	0	0	0	1	4.31	4.31	36	36	0	0	0	0	0	1	4.7	4.7	46	46
979	NM_014372	chr1	+	51701944	51739119	51702428	51736994	3	51701944,51735627,51736822,	51702551,51735797,51739119,	0	RNF11	cmpl	cmpl	0,0,2,	88190	13810	3	3	19.03	12.4333	66	50	0	0	0	0	0	0	0	0	0	0	0	0	0	0	0
122	NM_001080494	chr1	-	51752929	51787938	51753828	51787833	18	51752929,51754510,51755676,51756185,51760062,51761750,51767243,51768028,51768177,51768755,51770752,51771648,51774932,51776925,51777790,51778483,51787392,51787789,	51753952,51754627,51755791,51756297,51760183,51761842,51767405,51768088,51768245,51768864,51770818,51771748,51774997,51776993,51777867,51778615,51787497,51787938,	0	TTC39A	cmpl	cmpl	2,2,1,0,2,0,0,0,1,0,0,2,0,1,2,2,2,0,	13810	31996	2	2	8.05	7.345	52	46.5	0	0	0	0	0	0	0	0	0	0	0	0	0	0	0
122	NM_001981	chr1	-	51819934	51984995	51822371	51984903	25	51819934,51826842,51829537,51831624,51860052,51864703,51866589,51868106,51869090,51871576,51873806,51875206,51887457,51906018,51910560,51912631,51913717,51926762,51929344,51930932,51934144,51937361,51938530,51946944,51984870,	51822518,51827027,51829700,51831701,51860119,51864837,51866625,51868197,51869204,51871780,51874004,51875368,51887530,51906104,51910717,51912777,51913807,51926822,51929470,51930998,51934240,51937409,51938620,51946986,51984995,	0	EPS15	cmpl	cmpl	0,1,0,1,0,1,1,0,0,0,0,0,2,0,2,0,0,0,0,0,0,0,0,0,0,	9149	97550	2	0	0	0	0	0	1	11.2	11.2	59	59	1	6.36	6.36	38	38	0	0	0	0	0
122	NM_024586	chr1	+	52082545	52254891	52082782	52253461	24	52082545,52117662,52135105,52179674,52211207,52212381,52214040,52215816,52221991,52226361,52227538,52231493,52237741,52238276,52242504,52246835,52248230,52249586,52249935,52250113,52251479,52252197,52253024,52253386,	52082893,52117713,52135184,52179751,52211303,52212429,52214070,52215867,52222030,52226452,52227643,52231653,52237854,52238395,52242590,52247007,52248315,52249697,52249999,52250254,52251558,52252289,52253160,52254891,	0	OSBPL9	cmpl	cmpl	0,0,0,1,0,0,0,0,0,0,1,1,2,1,0,2,0,1,1,2,2,0,2,0,	97550	47124	1	1	3.38	3.38	61	61	0	0	0	0	0	0	0	0	0	0	0	0	0	0	0
985	NM_015913	chr1	-	52485803	52521047	52486604	52520768	7	52485803,52489162,52490181,52492946,52494249,52507208,52520671,	52486684,52489246,52490251,52493020,52494302,52507269,52521047,	0	TXNDC12	cmpl	cmpl	1,1,0,1,2,1,0,	29367	809	1	1	10.68	10.68	121	121	0	0	0	0	0	0	0	0	0	0	0	0	0	0	0
985	NM_138417	chr1	-	52497776	52499472	52498368	52499433	1	52497776,	52499472,	0	KTI12	cmpl	cmpl	0,	41340	22384	1	0	0	0	0	0	1	10.68	10.68	121	121	0	0	0	0	0	0	0	0	0	0
985	NM_001136497	chr1	+	52521856	52554090	52549017	52552430	5	52521856,52530496,52549011,52551783,52552383,	52522051,52530610,52549213,52551843,52554090,	0	BTF3L4	cmpl	cmpl	-1,-1,0,1,1,	809	53955	1	0	0	0	0	0	1	6.32	6.32	87	87	0	0	0	0	0	0	0	0	0	0
123	NM_004799	chr1	+	52608045	52812358	52698878	52811893	19	52608045,52682040,52698842,52703159,52729444,52732326,52734134,52740135,52744163,52747332,52759124,52761566,52769492,52798439,52800359,52803443,52805797,52810439,52811731,	52608075,52682146,52698948,52705267,52729544,52732503,52734304,52740256,52744286,52747488,52759349,52761649,52769597,52798590,52800440,52803606,52805903,52810616,52812358,	0	ZFYVE9	cmpl	cmpl	-1,-1,0,1,0,1,1,0,1,1,1,1,0,0,1,1,2,0,0,	53955	3906	2	1	4.35	4.35	35	35	1	7.38	7.38	75	75	0	0	0	0	0	0	0	0	0	0
123	NM_032449	chr1	-	52816264	52831877	52819190	52830292	24	52816264,52820279,52820511,52821069,52821279,52821442,52821857,52822055,52822672,52823197,52823452,52824002,52824357,52824698,52824921,52825130,52825376,52825745,52826095,52826645,52827184,52828273,52830223,52831740,	52819319,52820370,52820611,52821121,52821338,52821516,52821974,52822114,52822798,52823370,52823588,52824133,52824430,52824829,52825029,52825206,52825555,52825905,52826221,52826804,52827288,52828418,52830306,52831877,	0	CC2D1B	cmpl	cmpl	0,2,1,0,1,2,2,0,0,1,0,1,0,1,1,0,1,0,0,0,1,0,0,-1,	3906	6623	1	0	0	0	0	0	1	5.49	5.49	61	61	0	0	0	0	0	0	0	0	0	0
988	NM_001190818	chr1	-	52838500	52870143	52838852	52867895	17	52838500,52840481,52841101,52847313,52849091,52849501,52850221,52850832,52851523,52854113,52854888,52859114,52861717,52863356,52867033,52867800,52869917,	52839047,52840569,52841271,52847433,52849241,52849609,52850393,52850934,52851621,52854309,52854993,52859475,52862036,52863535,52867161,52867897,52870143,	0	ORC1	cmpl	cmpl	0,2,0,0,0,0,2,2,0,2,2,1,0,1,2,0,-1,	6623	75	1	0	0	0	0	0	0	0	0	0	0	0	0	0	0	0	1	5.49	5.49	61	61
988	NM_032864	chr1	+	52870218	52883992	52870421	52882362	10	52870218,52871351,52874240,52876786,52878185,52879550,52880292,52880433,52881009,52882319,	52870551,52871511,52874362,52876872,52878296,52879663,52880319,52880531,52881058,52883992,	0	PRPF38A	cmpl	cmpl	0,1,2,1,0,0,2,2,1,2,	75	4955	1	0	0	0	0	0	1	4.7	4.7	65	65	0	0	0	0	0	0	0	0	0	0
990	NM_023077	chr1	-	53152013	53164038	53153391	53163998	3	53152013,53158398,53163892,	53153840,53158539,53164038,	0	C1orf163	cmpl	cmpl	1,1,0,	29276	28092	1	0	0	0	0	0	0	0	0	0	0	1	4.84	4.84	42	42	0	0	0	0	0
123	NM_024646	chr1	+	53192130	53293013	53192325	53287301	14	53192130,53222129,53236691,53245524,53250548,53255674,53261963,53262405,53267490,53267763,53279207,53279531,53282203,53287110,	53192355,53222295,53237446,53245665,53250725,53255739,53262063,53262456,53267652,53267811,53279405,53279584,53282301,53293013,	0	ZYG11B	cmpl	cmpl	0,0,1,0,0,0,2,0,0,0,0,0,2,1,	28092	15169	1	0	0	0	0	0	1	10.7	10.7	40	40	0	0	0	0	0	0	0	0	0	0
123	NM_001004339	chr1	+	53308182	53360247	53308555	53358629	14	53308182,53320136,53322669,53326402,53329652,53332174,53333210,53333398,53343353,53343596,53347142,53351504,53352627,53358453,	53308645,53320302,53323421,53326543,53329829,53332239,53333310,53333449,53343515,53343641,53347337,53351566,53352725,53360247,	0	ZYG11A	cmpl	cmpl	0,0,1,0,0,0,2,0,0,0,0,0,2,1,	15169	1334	1	0	0	0	0	0	1	8	8	42	42	0	0	0	0	0	0	0	0	0	0
993	NM_006671	chr1	-	53552854	53608289	53553680	53608121	11	53552854,53554548,53555471,53556283,53558225,53559132,53569017,53571403,53580429,53600021,53607986,	53553899,53554651,53555606,53556478,53558459,53559232,53569240,53571446,53580645,53600101,53608289,	0	SLC1A7	cmpl	cmpl	0,2,2,2,2,1,0,2,2,0,0,	1680	53811	1	0	0	0	0	0	0	0	0	0	0	1	7.83	7.83	40	40	0	0	0	0	0
994	NM_002370	chr1	-	53692563	53704282	53692716	53704120	5	53692563,53694543,53699213,53701248,53704032,	53692816,53694626,53699324,53701307,53704282,	0	MAGOH	cmpl	cmpl	2,0,0,1,0,	6274	6929	1	0	0	0	0	0	1	6.64	6.64	47	47	0	0	0	0	0	0	0	0	0	0
124	NM_033300	chr1	-	53711211	53793821	53712689	53793584	17	53711211,53715051,53716361,53720788,53722911,53723990,53726135,53727739,53728117,53729840,53732144,53736699,53736898,53746258,53755238,53792544,53793460,	53712728,53715228,53716534,53720857,53723136,53724143,53726277,53727879,53728236,53730068,53732319,53736825,53737018,53746387,53755361,53792664,53793821,	0	LRP8	cmpl	cmpl	0,0,1,1,1,1,0,1,2,2,1,1,1,1,1,1,0,	6929	110221	1	0	0	0	0	0	0	0	0	0	0	0	0	0	0	0	1	6.64	6.64	47	47
996	NR_002314	chr1	-	53904042	53905693	53905693	53905693	2	53904042,53905447,	53904721,53905693,	0	FLJ40434	unk	unk	-1,-1,	110221	19378	1	0	0	0	0	0	0	0	0	0	0	0	0	0	0	0	1	5.49	5.49	56	56
124	NM_147193	chr1	-	53971905	54199877	53972291	54060575	10	53971905,53974792,53975521,53980297,53986306,53990449,53995463,54059780,54065773,54199576,	53972449,53974960,53975700,53980454,53986439,53990560,53995625,54060663,54065951,54199877,	0	GLIS1	cmpl	cmpl	1,1,2,1,0,0,0,0,-1,-1,	38747	31256	7	5	13.47	8.18	172	78	1	4.72	4.72	56	56	0	0	0	0	0	1	8.17	8.17	62	62
124	NM_001168551	chr1	-	54231133	54304225	54233642	54303934	18	54231133,54238001,54252830,54254805,54258901,54262361,54262571,54266365,54269600,54272097,54273328,54275367,54284643,54291470,54293671,54298162,54301172,54303877,	54233706,54238162,54252931,54254869,54258952,54262477,54262817,54266521,54269682,54272190,54273464,54275419,54284752,54291609,54293726,54298264,54301293,54304225,	0	TMEM48	cmpl	cmpl	2,0,1,0,0,1,1,1,0,0,2,1,0,2,1,1,0,0,	31256	13166	1	0	0	0	0	0	1	4.66	4.66	41	41	0	0	0	0	0	0	0	0	0	0
999	NM_018982	chr1	-	54317391	54355487	54325736	54354610	11	54317391,54325728,54331872,54332430,54337044,54343987,54344314,54348785,54354579,54354916,54355385,	54317943,54325826,54332055,54332597,54337161,54344075,54344395,54348949,54354659,54355136,54355487,	0	YIPF1	cmpl	cmpl	-1,0,0,1,1,0,0,1,0,-1,-1,	13166	4373	1	0	0	0	0	0	0	0	0	0	0	0	0	0	0	0	1	4.66	4.66	41	41
15	NM_153035	chr1	+	54519273	54565416	54520095	54562146	5	54519273,54520053,54534428,54554269,54561957,	54519431,54520197,54534570,54554463,54565416,	0	TCEANC2	cmpl	cmpl	-1,0,0,1,0,	162	39251	1	0	0	0	0	0	0	0	0	0	0	0	0	0	0	0	1	15.16	15.16	94	94
1001	NM_201546	chr1	-	54604667	54619443	54605192	54618595	4	54604667,54606770,54610138,54618516,	54605779,54607106,54610486,54619443,	0	CDCP2	cmpl	cmpl	1,1,1,0,	39251	18583	3	0	0	0	0	0	0	0	0	0	0	0	0	0	0	0	3	15.16	10.48	94	62.3333
125	NM_001009955	chr1	-	54692194	54872092	54692803	54871681	17	54692194,54693927,54694121,54694420,54704801,54706577,54707146,54707836,54708907,54717288,54717466,54722799,54747110,54867533,54870248,54870530,54871625,	54692833,54694029,54694150,54694499,54704872,54706632,54707182,54707885,54708972,54717365,54717533,54722859,54747200,54867618,54870310,54870603,54872092,	0	SSBP3	cmpl	cmpl	0,0,1,0,1,0,0,2,0,1,0,0,0,2,0,2,0,	8138	141714	5	3	15.44	8.92333	66	51.3333	1	8.15	8.15	32	32	1	7.01	7.01	50	50	0	0	0	0	0
125	NM_015547	chr1	+	55013806	55100417	55013982	55100402	17	55013806,55050327,55051507,55058218,55059613,55060228,55062931,55064968,55066941,55068341,55069543,55070018,55070748,55072806,55073614,55096406,55100360,	55014015,55050535,55051577,55058279,55059712,55060364,55063088,55065088,55067086,55068397,55069610,55070102,55070882,55072938,55073741,55096559,55100417,	0	ACOT11	cmpl	cmpl	0,0,1,2,0,0,1,2,2,0,2,0,0,2,2,0,0,	141714	7009	4	1	7.55	7.55	108	108	1	4.36	4.36	44	44	2	9.3	8.59	53	44.5	0	0	0	0	0
1006	NM_001110533	chr1	+	55271735	55307937	55271789	55307546	10	55271735,55272668,55273198,55273561,55277466,55277718,55279486,55280586,55282661,55307473,	55271893,55272756,55273363,55273684,55277604,55277862,55279648,55280712,55282795,55307937,	0	C1orf177	cmpl	cmpl	0,2,0,0,0,0,0,0,0,2,	4794	7362	1	0	0	0	0	0	1	9.06	9.06	44	44	0	0	0	0	0	0	0	0	0	0
1007	NM_014762	chr1	-	55315299	55352921	55317905	55352792	9	55315299,55319106,55319709,55330975,55337022,55340765,55341614,55349290,55352561,	55318059,55319285,55319907,55331119,55337286,55340884,55341720,55349446,55352921,	0	DHCR24	cmpl	cmpl	2,0,0,0,0,1,0,0,0,	7362	93543	1	1	8.02	8.02	39	39	0	0	0	0	0	0	0	0	0	0	0	0	0	0	0
15	NM_015306	chr1	-	55532031	55681039	55534717	55680786	68	55532031,55537486,55537989,55538458,55539500,55541129,55542907,55544210,55545210,55546994,55548944,55549444,55551614,55555299,55557695,55558493,55559609,55560927,55562170,55562624,55563270,55563615,55564148,55565443,55566511,55567256,55569548,55571818,55572911,55575857,55586268,55587108,55589119,55590141,55590992,55591335,55595149,55598217,55599742,55600000,55603187,55603478,55604280,55604616,556…	55534780,55537597,55538076,55538534,55539579,55541196,55542973,55544324,55545332,55547097,55549037,55549561,55551711,55555413,55557799,55558589,55559760,55561069,55562295,55562845,55563390,55563757,55564231,55565542,55566637,55567376,55569693,55571936,55573103,55575919,55586429,55587179,55589275,55590301,55591221,55591431,55595247,55598373,55599836,55600086,55603361,55603577,55604391,55604683,556…	0	USP24	cmpl	cmpl	0,0,0,2,1,0,0,0,1,0,0,0,2,2,0,0,2,1,2,0,0,2,0,0,0,0,2,1,1,2,0,1,1,0,2,2,0,0,2,0,0,0,0,2,0,0,0,1,0,0,0,0,0,0,0,0,1,0,0,0,0,0,0,0,0,1,0,0,	1505	1279379	1	0	0	0	0	0	1	5.59	5.59	21	21	0	0	0	0	0	0	0	0	0	0
127	NM_000066	chr1	-	57394882	57431688	57395076	57431621	12	57394882,57397482,57399007,57406521,57409368,57411493,57415227,57417720,57420358,57422441,57425692,57431529,	57395231,57397551,57399161,57406685,57409497,57411734,57415425,57417853,57420500,57422583,57425849,57431688,	0	C8B	cmpl	cmpl	1,1,0,1,1,0,0,2,1,0,2,0,	10988	31890	1	1	5.61	5.61	50	50	0	0	0	0	0	0	0	0	0	0	0	0	0	0	0
15	NM_021080	chr1	-	57463578	58716211	57476367	57756702	17	57463578,57476352,57476817,57480555,57489203,57491653,57528556,57535032,57536695,57537194,57537955,57602215,57610962,57756635,58115263,58349670,58715911,	57463801,57476463,57476945,57481104,57489312,57491716,57528616,57535098,57536734,57537314,57538087,57602314,57611102,57756838,58115337,58349834,58716211,	0	DAB1	cmpl	cmpl	-1,0,1,1,0,0,0,0,0,0,0,0,1,0,-1,-1,-1,	31890	230179	5	5	9.65	7.972	61	44.4	0	0	0	0	0	0	0	0	0	0	0	0	0	0	0
1035	NM_002353	chr1	-	59041094	59043166	59041856	59042828	1	59041094,	59043166,	0	TACSTD2	cmpl	cmpl	0,	28648	82423	1	0	0	0	0	0	0	0	0	0	0	1	8.22	8.22	63	63	0	0	0	0	0
1037	NR_034014	chr1	+	59250822	59365384	59365384	59365384	4	59250822,59359216,59361928,59364718,	59250977,59359389,59362057,59365384,	0	LOC100131060	unk	unk	-1,-1,-1,-1,	1037	232223	1	1	8.72	8.72	69	69	0	0	0	0	0	0	0	0	0	0	0	0	0	0	0
16	NM_001113411	chr1	+	59762624	60228402	59787221	60228256	17	59762624,59787207,59805629,59811918,59844420,59922632,59977982,60019795,60073474,60091659,60103899,60106951,60125890,60132954,60139710,60223602,60228174,	59762822,59787422,59805741,59812070,59844509,59922748,59978111,60019899,60073582,60091721,60104047,60107023,60125965,60133075,60139805,60223664,60228402,	0	FGGY	cmpl	cmpl	-1,0,0,1,0,2,1,1,0,0,2,0,0,0,1,0,2,	150145	52130	8	8	23.81	11.1363	135	74	0	0	0	0	0	0	0	0	0	0	0	0	0	0	0
1046	NM_152377	chr1	-	60456065	60539442	60456344	60538315	12	60456065,60463280,60466748,60476063,60491072,60499147,60503663,60505588,60506662,60520875,60538208,60539361,	60456505,60463488,60466828,60476128,60491170,60499313,60503779,60505852,60506803,60521110,60538342,60539442,	0	C1orf87	cmpl	cmpl	1,0,1,2,0,2,0,0,0,2,0,-1,	63642	1003503	1	0	0	0	0	0	0	0	0	0	0	0	0	0	0	0	1	15.05	15.05	78	78
16	NM_001145511	chr1	+	61542945	61928460	61543297	61920992	11	61542945,61553820,61743191,61798183,61818121,61824818,61848908,61869775,61872233,61892136,61920974,	61543300,61554352,61743257,61798258,61818239,61824946,61849037,61869954,61872399,61892228,61928460,	0	NFIA	cmpl	cmpl	0,0,1,1,1,2,1,1,0,1,0,	1003503	218258	8	7	15.35	10.1171	146	80	0	0	0	0	0	1	10.19	10.19	62	62	0	0	0	0	0
1059	NM_032027	chr1	-	62146718	62191095	62149107	62190792	7	62146718,62149088,62160368,62166605,62175000,62189384,62190626,	62147022,62149218,62160442,62166697,62175109,62189456,62191095,	0	TM2D1	cmpl	cmpl	-1,0,1,2,1,1,0,	218258	17053	1	0	0	0	0	0	1	8.13	8.13	40	40	0	0	0	0	0	0	0	0	0	0
132	NM_176877	chr1	+	62208148	62629591	62228564	62626607	43	62208148,62228529,62228684,62231950,62234954,62237102,62240877,62253425,62257019,62261138,62262958,62267294,62271119,62274145,62288616,62293093,62299325,62321701,62327222,62329909,62340914,62349908,62365254,62366953,62374043,62380258,62393401,62455839,62483527,62503648,62516637,62545121,62550186,62574108,62579724,62582203,62582803,62586852,62588692,62593643,62594512,62613955,62626579,	62208227,62228586,62228851,62232145,62235094,62237298,62241006,62253644,62257119,62261230,62263100,62267441,62271196,62274202,62288751,62293255,62299457,62321911,62327339,62330305,62341038,62350080,62365326,62367131,62374154,62380336,62393501,62456036,62483619,62503721,62516730,62545239,62550320,62574192,62579918,62582351,62582890,62586967,62588730,62593766,62594617,62614062,62629591,	0	INADL	cmpl	cmpl	-1,0,1,0,0,2,0,0,0,1,0,1,1,0,0,0,0,0,0,0,0,1,2,2,0,0,0,1,0,2,0,0,1,0,0,2,0,0,1,0,0,0,2,	17053	30882	4	3	9.3	6.97333	45	38.6667	0	0	0	0	0	1	8.13	8.13	40	40	0	0	0	0	0
132	NM_181712	chr1	-	62701836	62785083	62703948	62747236	10	62701836,62713143,62718738,62728763,62732403,62733958,62737149,62738875,62747220,62784776,	62704053,62713344,62718881,62728983,62732491,62734177,62737261,62740759,62747306,62785083,	0	KANK4	cmpl	cmpl	0,0,1,0,2,2,1,1,0,-1,	23835	116891	3	1	7.68	7.68	35	35	0	0	0	0	0	2	8.38	8.26	52	48.5	0	0	0	0	0
16	NM_001017415	chr1	+	62901974	62917475	62905538	62916652	9	62901974,62905469,62907158,62907865,62908829,62910408,62913011,62914135,62915916,	62902233,62905708,62907279,62907970,62908990,62911100,62913182,62914337,62917475,	0	USP1	cmpl	cmpl	-1,0,2,0,0,2,1,1,2,	116891	2921	1	0	0	0	0	0	1	6.22	6.22	62	62	0	0	0	0	0	0	0	0	0	0
133	NM_032852	chr1	+	63249776	63330941	63269457	63329830	11	63249776,63269389,63270842,63282245,63284675,63286809,63294710,63299708,63300446,63307098,63329662,	63249944,63269533,63270926,63282479,63285006,63286880,63294847,63299787,63300523,63307218,63330941,	0	ATG4C	cmpl	cmpl	-1,0,1,1,1,2,1,0,1,0,0,	95807	457788	1	0	0	0	0	0	1	6.81	6.81	49	49	0	0	0	0	0	0	0	0	0	0
1072	NM_013339	chr1	+	63833260	63904233	63836648	63902691	15	63833260,63836441,63862183,63867924,63870123,63871987,63872732,63876816,63877596,63879731,63881543,63885040,63894403,63894598,63902493,	63833358,63836730,63862268,63868014,63870212,63872070,63872797,63877002,63877732,63879817,63881628,63885111,63894472,63894797,63904233,	0	ALG6	cmpl	cmpl	-1,0,1,2,2,1,0,2,2,0,2,0,2,2,0,	42463	2228	1	0	0	0	0	0	1	6.68	6.68	33	33	0	0	0	0	0	0	0	0	0	0
1073	NM_032437	chr1	+	63989012	64038364	63991243	64038187	14	63989012,63991242,63997490,63998340,63999124,63999765,64011586,64017395,64021028,64022784,64027379,64033980,64036691,64038112,	63989305,63991430,63997702,63998427,63999320,63999887,64011728,64017505,64021186,64022918,64027528,64034190,64036799,64038364,	0	EFCAB7	cmpl	cmpl	-1,0,1,0,0,1,0,1,0,2,1,0,0,0,	177	20582	1	0	0	0	0	0	1	10.82	10.82	85	85	0	0	0	0	0	0	0	0	0	0
1073	NR_002771	chr1	+	64014650	64016307	64016307	64016307	1	64014650,	64016307,	0	DLEU2L	unk	unk	-1,	25815	42639	1	0	0	0	0	0	0	0	0	0	0	1	10.82	10.82	85	85	0	0	0	0	0
134	NM_002633	chr1	+	64058946	64125916	64059159	64125346	11	64058946,64095095,64095612,64097327,64100499,64101904,64104355,64114187,64117339,64120002,64125256,	64059405,64095258,64095759,64097453,64100690,64102059,64104471,64114323,64117523,64120137,64125916,	0	PGM1	cmpl	cmpl	0,0,1,1,1,0,2,1,2,0,0,	20582	113773	4	2	16.23	11.86	61	45	0	0	0	0	0	0	0	0	0	0	2	7.67	6.5	57	45
134	NM_001083592	chr1	+	64239689	64609052	64240088	64608341	7	64239689,64474976,64515362,64516357,64603051,64605791,64608087,	64240179,64475048,64515650,64516388,64603179,64606109,64609052,	0	ROR1	cmpl	cmpl	0,1,1,1,2,1,1,	113773	60437	6	6	8.93	6.725	62	49.3333	0	0	0	0	0	0	0	0	0	0	0	0	0	0	0
135	NM_002227	chr1	-	65298905	65432187	65300244	65351947	25	65298905,65301078,65301780,65303614,65304147,65305285,65306927,65307133,65309746,65310436,65311195,65312331,65313214,65316486,65321191,65323338,65325787,65330469,65332548,65334993,65339052,65344707,65348959,65351941,65432015,	65300340,65301189,65301898,65303787,65304272,65305478,65307022,65307284,65309898,65310572,65311323,65312419,65313358,65316593,65321381,65323462,65325945,65330655,65332891,65335157,65339206,65344831,65349158,65352024,65432187,	0	JAK1	cmpl	cmpl	0,0,2,0,1,0,1,0,1,0,1,0,0,1,0,2,0,0,2,0,2,1,0,0,-1,	140164	91250	2	1	9.63	9.63	66	66	1	4.66	4.66	31	31	0	0	0	0	0	0	0	0	0	0
135	NM_203464	chr1	+	65613231	65697828	65614090	65691860	6	65613231,65613960,65656392,65684436,65690434,65691745,	65613348,65614235,65656512,65684609,65690553,65697828,	0	AK4	cmpl	cmpl	-1,0,1,1,0,2,	89040	32601	2	2	6.97	6.705	50	36.5	0	0	0	0	0	0	0	0	0	0	0	0	0	0	0
1087	NM_001198683	chr1	+	65886130	65893692	65886407	65893486	3	65886130,65890985,65893464,	65886423,65891061,65893692,	0	LEPROT	cmpl	cmpl	0,1,2,	4578	97679	1	1	7.67	7.67	61	61	0	0	0	0	0	0	0	0	0	0	0	0	0	0	0
16	NM_001003679	chr1	+	65886334	66101111	66031248	66098852	20	65886334,65890985,66031228,66036155,66038008,66058339,66062130,66064342,66067074,66067525,66070720,66074435,66075629,66075896,66081690,66083646,66085610,66087035,66088588,66098834,	65886423,65891061,66031288,66036485,66038132,66058548,66062276,66064487,66067365,66067643,66070920,66074584,66075789,66075979,66081907,66083829,66085706,66087141,66088664,66101111,	0	LEPR	cmpl	cmpl	-1,-1,0,1,1,2,1,0,1,1,2,1,0,1,0,1,1,1,2,0,	4782	157081	1	1	7.67	7.67	61	61	0	0	0	0	0	0	0	0	0	0	0	0	0	0	0
136	NM_001037341	chr1	+	66258192	66840262	66378997	66838361	17	66258192,66378927,66384279,66713142,66723329,66723475,66731720,66798190,66821209,66827297,66828850,66829089,66831349,66833378,66833625,66834469,66837995,	66258313,66379039,66384518,66713337,66723366,66723546,66731770,66798303,66821303,66827476,66828949,66829254,66831449,66833533,66833748,66834652,66840262,	0	PDE4B	cmpl	cmpl	-1,0,0,2,2,0,2,1,0,1,0,0,0,1,0,0,0,	155016	159562	5	4	15.49	9.9575	75	50.5	0	0	0	0	0	0	0	0	0	0	1	7.15	7.15	42	42
1099	NM_001077700	chr1	+	67390577	67454302	67390711	67450583	14	67390577,67391824,67405710,67411832,67423741,67424533,67425361,67428770,67436490,67437337,67438579,67442277,67447461,67450254,	67390778,67391925,67405735,67411978,67423903,67424666,67425426,67428843,67436642,67437419,67438674,67442405,67447601,67454302,	0	MIER1	cmpl	cmpl	0,1,0,1,0,0,1,0,1,0,1,0,2,1,	7	10712	2	1	6.64	6.64	28	28	1	6	6	34	34	0	0	0	0	0	0	0	0	0	0
137	NM_015139	chr1	-	67465014	67520080	67470022	67519696	12	67465014,67474767,67486051,67487217,67507918,67512947,67515464,67516115,67517694,67518453,67518638,67519493,	67470131,67474850,67486130,67487285,67508011,67513050,67515533,67516187,67517762,67518540,67518672,67520080,	0	SLC35D1	cmpl	cmpl	2,0,2,0,0,2,2,2,0,0,2,0,	10712	37778	1	0	0	0	0	0	1	6.99	6.99	50	50	0	0	0	0	0	0	0	0	0	0
1100	NM_001013674	chr1	-	67557858	67594220	67558687	67592923	7	67557858,67560917,67561934,67581034,67591434,67592848,67594126,	67559287,67561104,67562004,67581147,67591592,67592940,67594220,	0	C1orf141	cmpl	cmpl	0,2,1,2,0,0,-1,	37778	37948	1	1	7.89	7.89	32	32	0	0	0	0	0	0	0	0	0	0	0	0	0	0	0
1102	NM_001559	chr1	+	67773046	67862583	67786051	67861772	16	67773046,67786015,67787284,67792417,67793882,67795269,67796342,67804306,67816552,67833507,67838118,67838307,67845668,67852261,67855711,67861229,	67773650,67786127,67787572,67792532,67794067,67795412,67796493,67804386,67816772,67833708,67838217,67838466,67845806,67852352,67855811,67862583,	0	IL12RB2	cmpl	cmpl	-1,0,1,1,2,1,0,1,0,1,1,1,1,1,2,0,	47396	10909	1	1	6.36	6.36	41	41	0	0	0	0	0	0	0	0	0	0	0	0	0	0	0
137	NM_001018067	chr1	-	67873492	67896123	67878889	67895983	8	67873492,67880848,67885691,67889882,67890570,67890765,67891817,67895670,	67878946,67881022,67885869,67890005,67890660,67890906,67891968,67896123,	0	SERBP1	cmpl	cmpl	0,0,2,2,2,2,1,0,	10909	254736	1	0	0	0	0	0	1	5.12	5.12	47	47	0	0	0	0	0	0	0	0	0	0
138	NM_018841	chr1	-	68167148	68299155	68171133	68173369	4	68167148,68173276,68243140,68299026,	68171259,68173395,68243190,68299155,	0	GNG12	cmpl	cmpl	0,0,-1,-1,	13127	212489	3	3	8.26	7.04667	49	44	0	0	0	0	0	0	0	0	0	0	0	0	0	0	0
138	NM_001002292	chr1	-	68564141	68698229	68564314	68697982	12	68564141,68603462,68610251,68611551,68613818,68614245,68615870,68619199,68620781,68624805,68659637,68697876,	68564436,68603616,68610335,68611695,68613882,68614343,68616039,68619336,68620943,68624930,68659904,68698229,	0	WLS	cmpl	cmpl	1,0,0,0,2,0,2,0,0,1,1,0,	47681	196277	2	2	5.86	5.295	43	36.5	0	0	0	0	0	0	0	0	0	0	0	0	0	0	0
1108	NR_031664	chr1	-	68649200	68649293	68649293	68649293	1	68649200,	68649293,	0	MIR1262	unk	unk	-1,	132740	245213	2	0	0	0	0	0	0	0	0	0	0	1	5.86	5.86	43	43	1	4.73	4.73	30	30
138	NM_001114120	chr1	-	68939834	68962799	68942614	68962682	12	68939834,68943469,68944826,68947122,68947728,68949632,68952619,68954056,68954598,68955134,68960112,68962634,	68942752,68943655,68945003,68947295,68948580,68949773,68952667,68954187,68954717,68955291,68960378,68962799,	0	DEPDC1	cmpl	cmpl	0,0,0,1,1,1,1,2,0,2,0,0,	24192	1263058	2	0	0	0	0	0	1	6.22	6.22	34	34	1	7.46	7.46	25	25	0	0	0	0	0
1124	NM_001190987	chr1	+	70671364	70717701	70687319	70716488	13	70671364,70687297,70694104,70697950,70700378,70701183,70703107,70705121,70710366,70712500,70715634,70716047,70716293,	70671463,70687522,70694238,70698060,70700471,70701233,70703235,70705203,70710498,70712590,70715730,70716186,70717701,	0	SRSF11	cmpl	cmpl	-1,0,2,1,0,0,2,1,2,2,2,2,0,	3	6983	1	0	0	0	0	0	1	4.75	4.75	56	56	0	0	0	0	0	0	0	0	0	0
140	NM_030816	chr1	-	70724684	70820417	70728399	70820091	13	70724684,70736538,70740402,70742447,70758070,70761812,70766446,70771906,70779427,70781163,70790535,70801740,70819661,	70728530,70736639,70740501,70742527,70758232,70761944,70766591,70771973,70779473,70781249,70790640,70801782,70820417,	0	ANKRD13C	cmpl	cmpl	1,2,2,0,0,0,2,1,0,1,1,1,0,	6983	75	2	1	6.57	6.57	27	27	1	15.12	15.12	59	59	0	0	0	0	0	0	0	0	0	0
1125	NM_001031693	chr1	+	70820492	70833705	70820634	70833411	3	70820492,70832126,70833299,	70820794,70832220,70833705,	0	HHLA3	cmpl	cmpl	0,1,2,	75	43195	1	0	0	0	0	0	1	6.89	6.89	44	44	0	0	0	0	0	0	0	0	0	0
1125	NM_001190463	chr1	+	70876900	70905534	70877098	70904810	11	70876900,70881638,70887248,70889967,70895476,70895999,70897765,70899510,70900807,70904370,70904783,	70877266,70881720,70887358,70890099,70895534,70896077,70897918,70899632,70900860,70904509,70905534,	0	CTH	cmpl	cmpl	0,0,1,0,0,1,1,1,0,2,0,	43195	412501	2	0	0	0	0	0	1	8.12	8.12	67	67	0	0	0	0	0	1	6.44	6.44	45	45
17	NM_173808	chr1	-	71868624	72748277	71873128	72748177	7	71868624,72058499,72076708,72163690,72241854,72400761,72748001,	71873253,72058651,72076829,72163822,72241980,72400994,72748277,	0	NEGR1	cmpl	cmpl	1,2,1,1,1,2,0,	321652	1743424	1	1	5.16	5.16	41	41	0	0	0	0	0	0	0	0	0	0	0	0	0	0	0
144	NM_001112808	chr1	+	74663895	75010116	74663962	75009666	27	74663895,74665347,74667001,74701785,74715142,74716355,74737281,74797133,74801694,74808525,74808758,74818949,74819663,74832939,74833591,74834705,74834890,74835074,74835971,74901763,74902157,74905173,74929124,74954872,74957780,75005917,75009589,	74664044,74665515,74667094,74701894,74715228,74716453,74737392,74797232,74801833,74808670,74808863,74819044,74819813,74833026,74833648,74834798,74834948,74835269,74836076,74901816,74902210,74905306,74929234,74954932,74957950,75005997,75010116,	0	FPGT-TNNI3K	cmpl	cmpl	0,1,1,1,2,1,0,0,0,1,2,2,1,1,1,1,1,2,2,2,1,0,1,0,0,2,1,	24	23678	1	1	9.17	9.17	93	93	0	0	0	0	0	0	0	0	0	0	0	0	0	0	0
144	NM_015978	chr1	+	74701070	75010116	74701135	75009666	25	74701070,74701785,74715142,74716355,74737281,74797133,74801694,74808525,74808758,74818949,74819663,74832939,74833591,74834705,74834890,74835074,74835971,74901763,74902157,74905173,74929124,74954872,74957780,75005917,75009589,	74701175,74701894,74715228,74716453,74737392,74797232,74801833,74808670,74808863,74819044,74819813,74833026,74833648,74834798,74834948,74835269,74836076,74901816,74902210,74905306,74929234,74954932,74957950,75005997,75010116,	0	TNNI3K	cmpl	cmpl	0,1,2,1,0,0,0,1,2,2,1,1,1,1,1,2,2,2,1,0,1,0,0,2,1,	26922	23678	1	1	9.17	9.17	93	93	0	0	0	0	0	0	0	0	0	0	0	0	0	0	0
1166	NM_000016	chr1	+	76190042	76229355	76190472	76228448	12	76190042,76194085,76198328,76198537,76199212,76200475,76205664,76211490,76215103,76216135,76226806,76228376,	76190502,76194173,76198426,76198607,76199313,76200556,76205795,76211599,76215244,76216231,76227055,76229355,	0	ACADM	cmpl	cmpl	0,0,1,0,1,0,0,2,0,0,0,0,	113243	22530	1	0	0	0	0	0	1	5.53	5.53	107	107	0	0	0	0	0	0	0	0	0	0
1166	NM_004582	chr1	+	76251885	76260764	76251956	76260335	9	76251885,76253181,76254843,76255636,76256969,76257145,76257865,76259768,76260194,	76251959,76253289,76255041,76255742,76257022,76257256,76257991,76259918,76260764,	0	RABGGTB	cmpl	cmpl	0,0,0,0,1,0,0,0,0,	22530	1865	1	0	0	0	0	0	1	4.24	4.24	86	86	0	0	0	0	0	0	0	0	0	0
1166	NR_003042	chr1	+	76252756	76252834	76252834	76252834	1	76252756,	76252834,	0	SNORD45C	unk	unk	-1,	23401	739	1	0	0	0	0	0	1	4.24	4.24	86	86	0	0	0	0	0	0	0	0	0	0
18	NM_001160011	chr1	+	76540388	77042892	76540551	77042540	4	76540388,76779489,76877692,77042530,	76540569,76779684,76878102,77042892,	0	ST6GALNAC3	cmpl	cmpl	0,0,0,2,	142272	290293	5	4	10.21	7.3625	98	87	1	10.88	10.88	141	141	0	0	0	0	0	0	0	0	0	0
18	NM_005482	chr1	-	77554666	77685132	77558058	77685087	11	77554666,77587959,77620133,77626979,77627278,77629530,77632403,77634944,77672324,77676120,77684994,	77558175,77588044,77620306,77627090,77627396,77629627,77632515,77635080,77672416,77676174,77685132,	0	PIGK	cmpl	cmpl	0,2,0,0,2,1,0,2,0,0,0,	24929	62529	1	0	0	0	0	0	1	13.98	13.98	104	104	0	0	0	0	0	0	0	0	0	0
147	NM_174858	chr1	+	77747661	78025654	77747998	78024355	14	77747661,77752625,77759477,77763243,77763518,77806061,77876665,77883323,77949001,77951992,77984248,77987511,78001531,78024286,	77748058,77752812,77759645,77763413,77763632,77806253,77876756,77883400,77949044,77952037,77984412,77987628,78001723,78025654,	0	AK5	cmpl	cmpl	0,0,1,1,0,0,0,1,0,1,1,0,0,0,	62529	4535	6	5	11.07	6.386	117	90.2	1	3.57	3.57	103	103	0	0	0	0	0	0	0	0	0	0
147	NM_015534	chr1	-	78030189	78148343	78031324	78099039	15	78030189,78031765,78034016,78041752,78044458,78045211,78046682,78047460,78047663,78050201,78097534,78105133,78107068,78107206,78148269,	78031469,78031866,78034151,78041905,78044554,78045313,78046754,78047576,78047811,78050340,78099090,78105287,78107131,78107340,78148343,	0	ZZZ3	cmpl	cmpl	2,0,0,0,0,0,0,1,0,2,0,-1,-1,-1,-1,	4535	13330	5	3	19.19	9.68333	243	117	1	11.29	11.29	142	142	1	3.74	3.74	37	37	0	0	0	0	0
1181	NM_015017	chr1	-	78161673	78225537	78163001	78211147	25	78161673,78163547,78167053,78177431,78178884,78180298,78181426,78183551,78184280,78186856,78187515,78187708,78189015,78191306,78193979,78195544,78196302,78200031,78201740,78204949,78206561,78207060,78207301,78211105,78225327,	78163159,78163616,78167156,78177540,78178966,78180468,78181553,78183732,78184326,78186890,78187610,78187881,78189128,78191447,78194397,78195623,78196416,78200101,78201843,78205102,78206624,78207114,78207433,78211284,78225537,	0	USP33	cmpl	cmpl	1,1,0,2,1,2,1,0,2,1,2,0,1,1,0,2,2,1,0,0,0,0,0,0,-1,	13330	19771	2	0	0	0	0	0	0	0	0	0	0	0	0	0	0	0	2	11.29	7.515	142	89.5
147	NM_198549	chr1	+	78245308	78344081	78245340	78340749	16	78245308,78248922,78267015,78268954,78272659,78279418,78280792,78308991,78324622,78324998,78325724,78326908,78329578,78332022,78338688,78340530,	78245421,78249036,78267193,78269091,78272786,78279552,78280916,78309092,78324741,78325071,78325811,78327007,78329713,78332076,78338805,78344081,	0	FAM73A	cmpl	cmpl	0,0,0,1,0,1,0,1,0,2,0,0,0,0,0,0,	19771	10118	1	1	8.58	8.58	55	55	0	0	0	0	0	0	0	0	0	0	0	0	0	0	0
1183	NM_003902	chr1	-	78413590	78444777	78414450	78444688	20	78413590,78414839,78420939,78422256,78425868,78426028,78428454,78429258,78429746,78429938,78430330,78430554,78430752,78432377,78432567,78432732,78433310,78433848,78435608,78444568,	78414459,78414985,78421014,78422385,78425948,78426180,78428615,78429400,78429847,78430041,78430432,78430653,78430915,78432435,78432639,78432785,78433350,78433887,78435699,78444777,	0	FUBP1	cmpl	cmpl	0,1,1,1,2,0,1,0,1,0,0,0,2,1,1,2,1,1,0,0,	4012	25858	1	0	0	0	0	0	1	4.22	4.22	102	102	0	0	0	0	0	0	0	0	0	0
1183	NM_007034	chr1	+	78470635	78482995	78470794	78481931	3	78470635,78478734,78481697,	78471005,78479303,78482995,	0	DNAJB4	cmpl	cmpl	0,1,0,	25858	28593	1	0	0	0	0	0	0	0	0	0	0	1	4.22	4.22	102	102	0	0	0	0	0
147	NM_017655	chr1	+	78511588	78603112	78511778	78601427	6	78511588,78546358,78560635,78585076,78591564,78601275,	78512018,78546544,78560816,78585183,78591646,78603112,	0	GIPC2	cmpl	cmpl	0,0,0,1,0,1,	28593	92170	1	1	3.84	3.84	55	55	0	0	0	0	0	0	0	0	0	0	0	0	0	0	0
148	NR_027310	chr1	+	78695282	78835147	78835147	78835147	6	78695282,78715867,78717177,78808209,78834221,78834967,	78695413,78716057,78717561,78808324,78834412,78835147,	0	MGC27382	unk	unk	-1,-1,-1,-1,-1,-1,	92170	121580	1	1	9.62	9.62	93	93	0	0	0	0	0	0	0	0	0	0	0	0	0	0	0
1187	NM_000959	chr1	+	78956727	79006386	78958428	79002372	3	78956727,78958356,79002090,	78956921,78959226,79006386,	0	PTGFR	cmpl	cmpl	-1,0,0,	121580	79701	1	1	5.99	5.99	45	45	0	0	0	0	0	0	0	0	0	0	0	0	0	0	0
151	NM_012302	chr1	+	82266081	82458107	82302669	82456829	20	82266081,82302569,82372701,82402411,82408652,82415872,82416701,82417640,82421560,82431741,82432087,82433709,82434861,82435997,82437535,82445552,82447491,82450266,82450942,82456074,	82266197,82302742,82372915,82402521,82409453,82416166,82416805,82417826,82421744,82431867,82432293,82433883,82435071,82436218,82437602,82445644,82447660,82450395,82451039,82458107,	0	LPHN2	cmpl	cmpl	-1,0,1,2,1,1,1,0,0,1,1,0,0,0,2,0,2,0,0,1,	2793586	1876949	4	4	5.35	4.905	64	51.5	0	0	0	0	0	0	0	0	0	0	0	0	0	0	0
1233	NM_025065	chr1	+	84944919	84964033	84944964	84963153	9	84944919,84946638,84948597,84955315,84956001,84961055,84961564,84961926,84963111,	84945192,84946695,84948678,84955411,84956155,84961138,84961746,84962053,84964033,	0	RPF1	cmpl	cmpl	0,0,0,0,0,1,0,2,0,	64228	7940	1	0	0	0	0	0	1	4.23	4.23	69	69	0	0	0	0	0	0	0	0	0	0
1233	NM_005274	chr1	-	84964005	84972262	84967527	84971774	4	84964005,84967508,84971693,84972118,	84964231,84967653,84971984,84972262,	0	GNG5	cmpl	cmpl	-1,0,0,-1,	83314	46541	2	0	0	0	0	0	1	4.81	4.81	133	133	0	0	0	0	0	1	4.23	4.23	69	69
1233	NR_036561	chr1	+	84971973	85031877	85031877	85031877	14	84971973,84981905,84986267,84988072,84991378,84991527,84998542,84999391,85009884,85011316,85014468,85018717,85021592,85031543,	84972101,84982078,84986374,84988190,84991432,84991756,84998657,84999449,85009987,85011442,85014647,85018807,85021662,85031877,	0	SPATA1	unk	unk	-1,-1,-1,-1,-1,-1,-1,-1,-1,-1,-1,-1,-1,-1,	7940	62035	1	0	0	0	0	0	1	4.81	4.81	133	133	0	0	0	0	0	0	0	0	0	0
1234	NM_001166293	chr1	-	85109389	85156240	85113115	85136902	14	85109389,85116044,85117565,85121514,85122030,85124000,85127880,85128137,85130099,85131804,85135363,85136328,85136859,85156053,	85113290,85116210,85117680,85121688,85122167,85124151,85128058,85128213,85130235,85131915,85135576,85136498,85136991,85156240,	0	SSX2IP	cmpl	cmpl	2,1,0,0,1,0,2,1,0,0,0,1,0,-1,	8686	122845	1	0	0	0	0	0	1	6.96	6.96	54	54	0	0	0	0	0	0	0	0	0	0
154	NM_012152	chr1	-	85279085	85358896	85279528	85331803	3	85279085,85331067,85358698,	85279854,85331821,85358896,	0	LPAR3	cmpl	cmpl	1,0,-1,	122845	32369	1	0	0	0	0	0	0	0	0	0	0	0	0	0	0	0	1	4.35	4.35	57	57
154	NM_145172	chr1	+	85527992	85598821	85537624	85598681	23	85527992,85537610,85538736,85546916,85547982,85550228,85551513,85555798,85559140,85560113,85561613,85563251,85564212,85570206,85573715,85575730,85583411,85587433,85589803,85592193,85594390,85595672,85598537,	85528169,85537688,85538775,85547098,85548087,85550378,85551713,85555915,85559331,85560238,85561703,85563338,85564341,85570280,85573860,85575818,85583542,85587497,85589934,85592398,85594482,85595795,85598821,	0	WDR63	cmpl	cmpl	-1,0,1,1,0,0,0,2,2,1,0,0,0,0,2,0,1,0,1,0,1,0,0,	13823	24534	2	0	0	0	0	0	1	9.37	9.37	80	80	0	0	0	0	0	1	2.97	2.97	109	109
1238	NM_032184	chr1	-	85623355	85666728	85624432	85666679	7	85623355,85630208,85634726,85643828,85647780,85655739,85665934,	85624932,85630440,85634908,85643955,85648883,85656435,85666728,	0	SYDE2	cmpl	cmpl	1,0,1,0,1,1,0,	24534	48908	2	0	0	0	0	0	1	7.13	7.13	56	56	0	0	0	0	0	1	2.97	2.97	109	109
154	NM_198077	chr1	-	85715636	85725355	85718311	85725316	3	85715636,85724206,85725040,	85718385,85724405,85725355,	0	C1orf52	cmpl	cmpl	1,0,0,	48908	6104	1	0	0	0	0	0	0	0	0	0	0	0	0	0	0	0	1	6.99	6.99	104	104
1239	NM_003921	chr1	-	85731459	85742587	85733309	85742035	3	85731459,85736300,85741978,	85733665,85736589,85742587,	0	BCL10	cmpl	cmpl	1,0,0,	6104	41580	2	0	0	0	0	0	1	4.26	4.26	83	83	1	5.86	5.86	89	89	0	0	0	0	0
154	NM_012137	chr1	-	85784167	85930889	85787134	85930728	6	85784167,85790422,85816097,85817188,85824430,85930425,	85787251,85790566,85816217,85817262,85824530,85930889,	0	DDAH1	cmpl	cmpl	0,0,0,1,0,0,	41580	115554	6	4	23.54	10.8525	155	83.75	0	0	0	0	0	0	0	0	0	0	2	5.86	4.5	89	68
1241	NM_001554	chr1	+	86046443	86049648	86046667	86048725	5	86046443,86047047,86047610,86048098,86048422,	86046730,86047261,86047967,86048307,86049648,	0	CYR61	cmpl	cmpl	0,0,1,1,0,	2397	65457	4	0	0	0	0	0	2	8.96	7.845	192	123	0	0	0	0	0	2	30.46	17.23	343	216.5
1242	NM_001170670	chr1	-	86115105	86174116	86119740	86173967	11	86115105,86123529,86142918,86144383,86146518,86167839,86171760,86171931,86172124,86173311,86173736,	86119781,86123654,86142996,86144464,86146587,86167943,86171846,86172038,86172190,86173619,86174116,	0	ZNHIT6	cmpl	cmpl	1,2,2,2,2,0,1,2,2,0,0,	65457	20799	2	1	8.58	8.58	65	65	0	0	0	0	0	0	0	0	0	0	1	9.24	9.24	80	80
155	NM_152890	chr1	-	86194915	86622121	86196228	86622079	60	86194915,86200431,86203078,86210348,86211123,86227078,86227213,86241356,86246902,86249178,86249795,86249941,86252036,86282470,86283716,86289218,86289367,86304267,86306904,86307750,86308022,86313347,86315035,86334201,86334464,86340331,86340959,86342804,86355242,86361540,86361703,86362038,86372876,86374280,86375632,86377062,86426931,86430691,86435909,86437022,86453283,86482833,86487922,86488220,864…	86196375,86200647,86203188,86210517,86211189,86227105,86227249,86241392,86246956,86249241,86249849,86250049,86252144,86282578,86283770,86289272,86289421,86304321,86306961,86307804,86308076,86313455,86315089,86334309,86334518,86340385,86341013,86342858,86355296,86361585,86361748,86362092,86372930,86374334,86375686,86377116,86426976,86430745,86435954,86437076,86453337,86482887,86487976,86488274,864…	0	COL24A1	cmpl	cmpl	0,0,1,0,0,0,0,0,0,0,0,0,0,0,0,0,0,0,0,0,0,0,0,0,0,0,0,0,0,0,0,0,0,0,0,0,0,0,0,0,0,0,0,0,0,0,0,0,0,0,0,0,0,0,0,0,0,1,2,0,	20799	190385	4	4	9.8	7.6225	71	58	0	0	0	0	0	0	0	0	0	0	0	0	0	0	0
1250	NM_016009	chr1	+	87170256	87213867	87170582	87208918	9	87170256,87181406,87185189,87188222,87189995,87200284,87200761,87207890,87208810,	87170654,87181548,87185318,87188356,87190088,87200374,87200862,87208119,87213867,	0	SH3GLB1	cmpl	cmpl	0,0,1,1,0,0,0,2,0,	49197	114260	1	0	0	0	0	0	1	8.07	8.07	127	127	0	0	0	0	0	0	0	0	0	0
156	NM_001134492	chr1	+	87380334	87564125	87380719	87563622	5	87380334,87538616,87549876,87558213,87563520,	87380843,87538855,87549962,87558352,87564125,	0	HS2ST1	cmpl	cmpl	0,1,0,2,0,	227	31322	1	0	0	0	0	0	1	8.12	8.12	121	121	0	0	0	0	0	0	0	0	0	0
1253	NR_026988	chr1	+	87595447	87602352	87602352	87602352	3	87595447,87599296,87599647,	87595677,87599401,87602352,	0	LOC339524	unk	unk	-1,-1,-1,	19766	191798	2	0	0	0	0	0	0	0	0	0	0	1	6.46	6.46	84	84	1	6.04	6.04	169	169
1254	NM_006769	chr1	+	87794150	87814607	87797698	87810479	5	87794150,87797695,87805218,87805729,87810470,	87794927,87797934,87805315,87805885,87814607,	0	LMO4	cmpl	cmpl	-1,0,2,0,0,	159264	1335314	1	1	4.2	4.2	66	66	0	0	0	0	0	0	0	0	0	0	0	0	0	0	0
158	NM_006256	chr1	+	89149921	89301938	89150263	89299131	22	89149921,89206670,89225904,89236034,89237103,89237345,89250321,89251786,89270073,89270528,89271179,89271573,89272995,89273211,89273366,89279239,89287623,89289992,89294163,89298426,89298759,89298927,	89150311,89206971,89226059,89236152,89237249,89237562,89250507,89251896,89270217,89270604,89271354,89271700,89273126,89273287,89273458,89279416,89287686,89290069,89294306,89298534,89298840,89301938,	0	PKN2	cmpl	cmpl	0,0,1,0,1,0,1,1,0,0,1,2,0,2,0,2,2,2,1,0,0,0,	1335314	16382	2	1	7.62	7.62	45	45	1	10.69	10.69	77	77	0	0	0	0	0	0	0	0	0	0
1266	NM_001514	chr1	-	89318320	89357301	89318895	89357182	7	89318320,89322888,89325564,89325822,89329663,89352943,89357165,	89319029,89323170,89325694,89325969,89329797,89353050,89357301,	0	GTF2B	cmpl	cmpl	1,1,0,0,1,2,0,	16382	44154	2	1	4.52	4.52	36	36	1	5.04	5.04	50	50	0	0	0	0	0	0	0	0	0	0
158	NM_001134476	chr1	+	89990396	90063420	90048209	90058602	8	89990396,89992520,90015473,90033805,90033997,90045149,90048183,90058329,	89990581,89992545,90015530,90033866,90034052,90045247,90050348,90063420,	0	LRRC8B	cmpl	cmpl	-1,-1,-1,-1,-1,-1,0,0,	99903	26987	2	0	0	0	0	0	1	4.26	4.26	60	60	0	0	0	0	0	1	4.61	4.61	65	65
1272	NR_033981	chr1	-	90090407	90098453	90098453	90098453	3	90090407,90097574,90098215,	90090764,90097768,90098453,	0	FLJ27354	unk	unk	-1,-1,-1,	26987	190	1	0	0	0	0	0	0	0	0	0	0	0	0	0	0	0	1	4.61	4.61	65	65
19	NM_032270	chr1	+	90098643	90185094	90152032	90180541	3	90098643,90152028,90178267,	90098881,90152170,90185094,	0	LRRC8C	cmpl	cmpl	-1,0,0,	190	101478	1	0	0	0	0	0	1	9.28	9.28	125	125	0	0	0	0	0	0	0	0	0	0
159	NM_001134479	chr1	+	90286572	90401989	90398627	90401204	3	90286572,90309196,90398625,	90286850,90309341,90401989,	0	LRRC8D	cmpl	cmpl	-1,-1,0,	101478	56834	2	0	0	0	0	0	1	5.3	5.3	71	71	0	0	0	0	0	1	5.44	5.44	77	77
1275	NM_182975	chr1	+	90460677	90472000	90460816	90470807	4	90460677,90463668,90470561,90470691,	90460832,90463713,90470597,90472000,	0	ZNF326	cmpl	cmpl	0,1,1,1,	152	705578	1	0	0	0	0	0	1	8.96	8.96	81	81	0	0	0	0	0	0	0	0	0	0
1282	NM_016620	chr1	-	91380856	91487030	91382354	91447888	4	91380856,91383608,91447866,91486829,	91382547,91383711,91447927,91487030,	0	ZNF644	cmpl	cmpl	2,1,0,-1,	198062	239292	2	1	5.1	5.1	31	31	1	4	4	79	79	0	0	0	0	0	0	0	0	0	0
160	NM_001017975	chr1	-	91726322	91870426	91726846	91866639	39	91726322,91727797,91728037,91731573,91733301,91739268,91740286,91742184,91742538,91778905,91779513,91781371,91781657,91781947,91784634,91784849,91788506,91788649,91790231,91808986,91812985,91816294,91817105,91818062,91818607,91818812,91840914,91841083,91843581,91843959,91844619,91845660,91846468,91850743,91851131,91859649,91861849,91866568,91870354,	91726916,91727949,91728149,91731664,91733412,91739372,91740366,91742300,91742619,91779052,91779617,91781529,91781741,91782033,91784766,91784947,91788554,91788756,91790323,91809067,91813033,91816428,91817200,91818208,91818709,91818856,91841003,91841284,91843740,91844037,91844771,91845793,91846539,91850791,91851391,91859959,91861962,91866666,91870426,	0	HFM1	cmpl	cmpl	2,0,2,1,1,2,0,1,1,1,2,0,0,1,1,2,2,0,1,1,1,2,0,1,1,2,0,0,0,0,1,0,1,1,2,1,2,0,-1,	238651	95977	2	1	7.25	7.25	241	241	1	5.06	5.06	43	43	0	0	0	0	0	0	0	0	0	0
1286	NM_001134419	chr1	+	91966403	91991321	91967273	91989992	12	91966403,91967244,91973410,91973818,91977153,91977337,91978614,91979504,91980375,91981350,91985686,91989597,	91966505,91967388,91973494,91973954,91977247,91977480,91978864,91979600,91980554,91981433,91985836,91991321,	0	CDC7	cmpl	cmpl	-1,0,1,1,2,0,2,0,0,2,1,1,	95977	109246	1	0	0	0	0	0	1	5.06	5.06	96	96	0	0	0	0	0	0	0	0	0	0
2	NM_001195683	chr1	-	92145899	92351836	92149295	92327088	17	92145899,92161228,92163645,92174219,92177799,92181792,92182124,92184868,92185449,92187511,92193215,92195361,92200332,92224169,92262843,92327027,92351434,	92149414,92161336,92163687,92174340,92178099,92181951,92182265,92185021,92185784,92187701,92193363,92195530,92200516,92224307,92263028,92327201,92351836,	0	TGFBR3	cmpl	cmpl	1,1,1,0,0,0,0,0,1,0,2,1,0,0,1,0,-1,	36564	63091	4	2	9.2	7.605	138	89	1	6.62	6.62	60	60	1	6.09	6.09	49	49	0	0	0	0	0
1290	NM_207189	chr1	+	92414927	92479985	92428311	92479831	19	92414927,92428274,92430183,92433702,92441822,92442599,92443724,92445125,92446199,92446445,92446824,92447174,92456740,92457820,92459639,92467605,92469970,92470675,92479762,	92415239,92428503,92430321,92433817,92441995,92442950,92443853,92445314,92446372,92446735,92446938,92447312,92456802,92457871,92459811,92467706,92470176,92470856,92479985,	0	BRDT	cmpl	cmpl	-1,0,0,0,1,0,0,0,0,2,1,1,1,0,0,1,0,2,0,	43368	15547	1	0	0	0	0	0	0	0	0	0	0	1	12.5	12.5	119	119	0	0	0	0	0
161	NM_024813	chr1	+	92764521	92853732	92764630	92852568	13	92764521,92765750,92767032,92769533,92769840,92772744,92786155,92789001,92798947,92801903,92811402,92846280,92852567,	92764703,92765796,92767147,92769632,92769906,92772833,92786191,92789932,92799030,92801984,92811471,92846430,92853732,	0	RPAP2	cmpl	cmpl	0,1,2,0,0,0,2,2,0,2,2,2,2,	53154	86585	1	1	6.64	6.64	55	55	0	0	0	0	0	0	0	0	0	0	0	0	0	0	0
1294	NM_001127215	chr1	-	92940317	92949356	92941585	92949044	7	92940317,92944144,92945904,92946157,92948420,92948929,92949291,	92941764,92944310,92946042,92946645,92948603,92949143,92949356,	0	GFI1	cmpl	cmpl	1,0,0,1,1,0,-1,	86585	24896	2	0	0	0	0	0	0	0	0	0	0	1	4.61	4.61	43	43	1	6.84	6.84	56	56
161	NM_005665	chr1	-	92974252	93257961	92979212	93257951	18	92974252,93029198,93070863,93073137,93089732,93091350,93101758,93131495,93142714,93159358,93159855,93160866,93163416,93167697,93168951,93170111,93201954,93257900,	92979527,93029294,93070959,93073284,93089891,93091491,93101893,93131549,93142775,93159456,93159945,93161010,93163542,93167772,93169176,93170301,93202184,93257961,	0	EVI5	cmpl	cmpl	0,0,0,0,0,0,0,0,2,0,0,0,0,0,0,2,0,0,	21819	39632	1	1	6.01	6.01	54	54	0	0	0	0	0	0	0	0	0	0	0	0	0	0	0
1296	NM_000969	chr1	+	93297593	93307481	93297671	93307422	8	93297593,93298945,93299101,93300335,93301746,93303012,93306107,93307322,	93297674,93299015,93299217,93300470,93301949,93303190,93306196,93307481,	0	RPL5	cmpl	cmpl	0,0,1,0,0,2,0,2,	39632	239	1	0	0	0	0	0	1	8.53	8.53	100	100	0	0	0	0	0	0	0	0	0	0
1296	NR_000006	chr1	+	93302845	93302940	93302940	93302940	1	93302845,	93302940,	0	SNORD21	unk	unk	-1,	44884	3335	1	0	0	0	0	0	0	0	0	0	0	1	8.53	8.53	100	100	0	0	0	0	0
20	NM_001006605	chr1	-	93307720	93427079	93308939	93426986	5	93307720,93312739,93316404,93341852,93426932,	93309752,93312916,93316512,93341987,93427079,	0	FAM69A	cmpl	cmpl	0,0,0,0,0,	239	117712	1	1	3.85	3.85	55	55	0	0	0	0	0	0	0	0	0	0	0	0	0	0	0
162	NM_001164391	chr1	+	93544791	93604638	93580264	93602584	16	93544791,93575786,93575883,93576101,93580244,93580544,93581026,93583901,93584889,93586105,93592788,93594834,93599259,93599484,93599647,93602226,	93545088,93575803,93575985,93576183,93580340,93580645,93581175,93583997,93584958,93586229,93592856,93595005,93599365,93599537,93599752,93604638,	0	MTF2	cmpl	cmpl	-1,-1,-1,-1,0,1,0,2,2,2,0,2,2,0,2,2,	117712	10660	1	0	0	0	0	0	1	7.83	7.83	77	77	0	0	0	0	0	0	0	0	0	0
1299	NM_001167830	chr1	-	93615298	93646246	93620383	93645799	5	93615298,93621592,93621856,93625685,93645610,	93620445,93621641,93622040,93625783,93646246,	0	TMED5	cmpl	cmpl	1,0,2,0,0,	10660	129419	1	0	0	0	0	0	1	4.72	4.72	52	52	0	0	0	0	0	0	0	0	0	0
162	NM_206886	chr1	+	93645919	93744268	93646087	93744034	28	93645919,93648916,93649534,93651901,93657556,93659172,93667448,93671066,93672663,93676358,93677657,93680299,93682192,93683294,93687165,93687415,93691889,93697982,93701804,93704866,93705239,93711661,93712394,93720027,93721891,93724304,93730257,93744019,	93646439,93649052,93649703,93652060,93657663,93659301,93667545,93671188,93672955,93676483,93677818,93680523,93682303,93683426,93687300,93687493,93692006,93698150,93701947,93705030,93705453,93711761,93712511,93720171,93722095,93724442,93730458,93744268,	0	CCDC18	cmpl	cmpl	0,1,2,0,0,2,2,0,2,0,2,1,0,0,0,0,0,0,0,2,1,2,0,0,0,0,0,0,	41281	31397	1	0	0	0	0	0	1	4.72	4.72	52	52	0	0	0	0	0	0	0	0	0	0
1300	NM_001938	chr1	+	93811477	93828148	93812202	93826196	3	93811477,93819464,93826049,	93812422,93819628,93828148,	0	DR1	cmpl	cmpl	0,1,0,	109	85539	1	0	0	0	0	0	1	5.85	5.85	65	65	0	0	0	0	0	0	0	0	0	0
162	NM_001024948	chr1	+	93913687	94020218	93913838	94016682	14	93913687,93965024,93987638,93988900,93989817,93995208,93996311,93998478,94000261,94009663,94012398,94012903,94014834,94016503,	93913862,93965140,93987692,93989048,93989880,93995313,93996440,93998625,94000465,94009773,94012531,94012998,94014983,94020218,	0	FNBP1L	cmpl	cmpl	0,0,2,2,0,0,0,0,0,0,2,0,2,1,	85539	7130	1	1	4.43	4.43	44	44	0	0	0	0	0	0	0	0	0	0	0	0	0	0	0
162	NM_003567	chr1	-	94027348	94147385	94027797	94140486	12	94027348,94032835,94033296,94037226,94041570,94047857,94049574,94054533,94057821,94107859,94140169,94147153,	94027976,94033048,94033408,94037398,94041686,94048510,94049678,94054976,94057950,94107899,94140497,94147385,	0	BCAR3	cmpl	cmpl	1,1,0,2,0,1,2,0,0,2,0,-1,	7130	165002	3	2	9.81	8.505	59	53.5	0	0	0	0	0	1	6.48	6.48	194	194	0	0	0	0	0
1304	NR_030621	chr1	+	94312387	94312467	94312467	94312467	1	94312387,	94312467,	0	MIR760	unk	unk	-1,	165002	22546	1	0	0	0	0	0	1	10.3	10.3	146	146	0	0	0	0	0	0	0	0	0	0
1304	NM_014597	chr1	-	94335013	94344762	94335406	94344704	7	94335013,94336238,94337627,94338674,94341200,94341823,94344632,	94335500,94336348,94337792,94338770,94341339,94343418,94344762,	0	DNTTIP2	cmpl	cmpl	2,0,0,0,2,0,0,	22546	7827	2	0	0	0	0	0	1	5.43	5.43	52	52	0	0	0	0	0	1	10.3	10.3	146	146
20	NM_002061	chr1	-	94352589	94375012	94354545	94374719	7	94352589,94360169,94362173,94363394,94367140,94370078,94374593,	94354715,94360284,94362376,94363454,94367225,94370144,94375012,	0	GCLM	cmpl	cmpl	1,0,1,1,0,0,0,	7827	83381	2	0	0	0	0	0	1	6.74	6.74	55	55	0	0	0	0	0	1	5.43	5.43	52	52
163	NM_000350	chr1	-	94458393	94586705	94458792	94586601	50	94458393,94461664,94463416,94466391,94466557,94467413,94470996,94473189,94473790,94474306,94476355,94476817,94480098,94481294,94485137,94486795,94487195,94487401,94488941,94490509,94495000,94495983,94496551,94497333,94502295,94502700,94505598,94506764,94508316,94508891,94510168,94512474,94514423,94517188,94520666,94522156,94526092,94528132,94528667,94543245,94544145,94544877,94546033,94548907,945…	94458798,94461751,94463666,94466484,94466661,94467548,94471138,94473296,94473853,94474427,94476485,94476941,94480246,94481410,94485315,94486965,94487270,94487507,94488974,94490604,94495187,94496082,94496676,94497599,94502344,94502906,94505683,94506958,94508454,94509031,94510300,94512649,94514513,94517254,94520871,94522378,94526315,94528309,94528873,94543443,94544262,94545017,94546274,94548997,945…	0	ABCA4	cmpl	cmpl	0,0,2,2,0,0,2,0,0,2,1,0,2,0,2,0,0,2,2,0,2,2,0,1,0,1,0,1,1,2,2,1,1,1,0,0,2,2,0,0,0,1,0,0,0,1,2,1,0,0,	83381	47757	1	1	5.08	5.08	53	53	0	0	0	0	0	0	0	0	0	0	0	0	0	0	0
163	NM_001122674	chr1	+	94883932	94944260	94884034	94944106	9	94883932,94924162,94930330,94933474,94939321,94940698,94941169,94943814,94944079,	94884144,94924199,94930429,94933563,94939391,94940796,94941293,94943871,94944260,	0	ABCD3	cmpl	cmpl	0,2,0,0,2,0,2,0,0,	180625	50471	1	1	7.3	7.3	66	66	0	0	0	0	0	0	0	0	0	0	0	0	0	0	0
1309	NM_001178096	chr1	-	94994731	95007413	94996026	95007192	5	94994731,94998645,95001520,95005812,95007092,	94996152,94998824,95001720,95005924,95007413,	0	F3	cmpl	cmpl	0,1,2,1,0,	10512	278487	2	2	5.58	4.905	155	104.5	0	0	0	0	0	0	0	0	0	0	0	0	0	0	0
163	NM_001114106	chr1	+	95285900	95360802	95286007	95360478	15	95285900,95286504,95290048,95293062,95294048,95303266,95305503,95307555,95310833,95322890,95330298,95332886,95356685,95357836,95360373,	95286034,95286612,95290191,95293199,95294142,95303427,95305593,95307680,95311020,95323056,95330455,95332973,95356823,95358073,95360802,	0	SLC44A3	cmpl	cmpl	0,0,0,2,1,2,1,1,0,1,2,0,0,0,0,	278487	1704	3	1	10.62	10.62	103	103	1	7.3	7.3	76	76	1	4.65	4.65	53	53	0	0	0	0	0
1312	NM_001839	chr1	-	95362506	95392735	95363297	95392450	7	95362506,95364926,95367224,95367676,95368677,95368958,95392393,	95363639,95365073,95367341,95367814,95368744,95369080,95392735,	0	CNN3	cmpl	cmpl	0,0,0,0,2,0,0,	1704	848	1	0	0	0	0	0	1	15.49	15.49	173	173	0	0	0	0	0	0	0	0	0	0
20	NR_033998	chr1	+	95393583	95428826	95428826	95428826	4	95393583,95397427,95426872,95428480,	95393958,95397541,95426989,95428826,	0	LOC729970	unk	unk	-1,-1,-1,-1,	848	19452	4	0	0	0	0	0	1	15.49	15.49	173	173	0	0	0	0	0	3	5.81	5.46333	65	57
1313	NM_144988	chr1	-	95448278	95538507	95448631	95538454	4	95448278,95492684,95530421,95538318,	95448862,95492816,95530573,95538507,	0	ALG14	cmpl	cmpl	0,0,1,0,	19452	19565	5	1	9.82	9.82	103	103	1	4.85	4.85	54	54	0	0	0	0	0	3	5.81	5.46333	65	57
1314	NM_001199679	chr1	+	95558072	95663161	95609457	95657424	7	95558072,95609446,95614257,95615763,95616880,95639371,95657105,	95558437,95609612,95614347,95615822,95616975,95639445,95663161,	0	TMEM56	cmpl	cmpl	-1,0,2,2,1,0,2,	19565	36549	4	2	6.91	6.415	82	72.5	0	0	0	0	0	1	4.85	4.85	54	54	1	5.43	5.43	46	46
164	NM_001199691	chr1	+	95583478	95710509	95609457	95709806	8	95583478,95609446,95614257,95615763,95616880,95639371,95696457,95709766,	95583647,95609612,95614347,95615822,95616975,95639445,95696550,95710509,	0	TMEM56-RWDD3	cmpl	cmpl	-1,0,2,2,1,0,2,2,	44971	229783	3	2	6.91	6.17	82	64	1	5.92	5.92	63	63	0	0	0	0	0	0	0	0	0	0
1315	NM_001128142	chr1	+	95699710	95712781	95699786	95710269	3	95699710,95709766,95712311,	95699871,95710271,95712781,	0	RWDD3	cmpl	cmpl	0,1,-1,	36549	227511	1	0	0	0	0	0	0	0	0	0	0	1	5.43	5.43	46	46	0	0	0	0	0
166	NM_000110	chr1	-	97543299	98386615	97544531	98386478	23	97543299,97547885,97564044,97658624,97700407,97770814,97771732,97839116,97847948,97915614,97981281,98015115,98039315,98058773,98060614,98144650,98157272,98164906,98187065,98205947,98293669,98348819,98386439,	97544702,97548026,97564188,97658804,97700550,97770934,97771853,97839200,97848017,97915779,97981497,98015300,98039526,98058943,98060722,98144738,98157354,98165103,98187227,98206035,98293752,98348930,98386615,	0	DPYD	cmpl	cmpl	0,0,0,0,1,1,0,0,0,0,0,1,0,1,1,0,2,0,0,2,0,0,0,	262694	125010	2	2	6.25	5.65	65	52.5	0	0	0	0	0	0	0	0	0	0	0	0	0	0	0
167	NM_015976	chr1	+	99127235	99226056	99127287	99225687	9	99127235,99150440,99156630,99157090,99161073,99164261,99167372,99203792,99225609,	99127467,99150623,99156741,99157255,99161272,99164461,99167459,99203945,99226056,	0	SNX7	cmpl	cmpl	0,0,0,0,0,1,0,0,0,	615508	129744	2	0	0	0	0	0	1	7.08	7.08	89	89	0	0	0	0	0	1	6.86	6.86	58	58
1350	NM_000642	chr1	+	100315639	100389579	100316598	100387207	34	100315639,100316530,100327058,100327812,100329941,100335955,100336313,100340242,100340709,100340913,100342013,100343196,100345478,100346187,100346631,100346847,100347096,100349675,100349894,100350124,100353533,100356775,100357161,100357987,100361841,100366191,100368238,100376267,100377960,100379082,100380944,100381965,100382153,100387089,	100315971,100316680,100327269,100327979,100330145,100336137,100336425,100340366,100340812,100341011,100342153,100343384,100345602,100346351,100346733,100347003,100347247,100349800,100350007,100350259,100353664,100356912,100357295,100358163,100361944,100366417,100368350,100376403,100378073,100379294,100381042,100382053,100382287,100389579,	0	AGL	cmpl	cmpl	-1,0,1,2,1,1,0,1,2,0,2,1,0,1,0,0,0,1,0,2,2,1,0,2,1,2,0,1,2,1,0,2,0,2,	84290	45960	1	0	0	0	0	0	1	6.4	6.4	79	79	0	0	0	0	0	0	0	0	0	0
1351	NM_012243	chr1	+	100435539	100489006	100459110	100488032	8	100435539,100459092,100464816,100472589,100476920,100480857,100483237,100487941,	100435718,100459297,100464971,100472712,100477089,100480976,100483371,100489006,	0	SLC35A3	cmpl	cmpl	-1,0,1,0,0,1,0,2,	45960	14782	1	0	0	0	0	0	1	5.81	5.81	53	53	0	0	0	0	0	0	0	0	0	0
168	NM_033055	chr1	+	100503788	100548929	100503788	100547765	12	100503788,100515464,100524221,100525433,100527390,100533532,100534028,100535169,100542720,100544006,100546051,100547558,	100503872,100515560,100524284,100525561,100527505,100533751,100534142,100535241,100542833,100544104,100546215,100548929,	0	HIAT1	cmpl	cmpl	0,0,0,0,2,0,0,0,0,2,1,0,	14782	172	1	0	0	0	0	0	1	6.96	6.96	46	46	0	0	0	0	0	0	0	0	0	0
1352	NM_019083	chr1	+	100598705	100616054	100598724	100614376	11	100598705,100602437,100602574,100605204,100605737,100605963,100606407,100608692,100609624,100613449,100614180,	100598871,100602484,100602641,100605267,100605807,100606070,100606575,100608765,100609699,100613882,100616054,	0	CCDC76	cmpl	cmpl	0,0,2,0,0,1,0,0,1,1,2,	194	36423	1	0	0	0	0	0	1	6.4	6.4	90	90	0	0	0	0	0	0	0	0	0	0
1352	NM_144620	chr1	-	100614412	100643771	100614597	100634072	10	100614412,100617940,100620606,100621727,100623786,100624814,100626021,100633959,100638886,100643690,	100614653,100618080,100620759,100621873,100623923,100624971,100626127,100634150,100638926,100643771,	0	LRRC39	cmpl	cmpl	1,2,2,0,1,0,2,0,-1,-1,	15901	8706	1	0	0	0	0	0	0	0	0	0	0	0	0	0	0	0	1	6.4	6.4	90	90
2	NM_001918	chr1	-	100652477	100715409	100661810	100715376	11	100652477,100671785,100672000,100676249,100680372,100681538,100684181,100696288,100700991,100706316,100715325,	100661978,100671857,100672192,100676327,100680539,100681755,100684303,100696470,100701067,100706440,100715409,	0	DBT	cmpl	cmpl	0,0,0,0,1,0,1,2,1,0,0,	8706	16304	1	1	17.68	17.68	124	124	0	0	0	0	0	0	0	0	0	0	0	0	0	0	0
1353	NM_001130841	chr1	+	100731713	100758325	100731931	100757060	12	100731713,100732079,100733055,100733707,100736112,100738949,100740379,100741154,100742813,100750783,100752654,100756958,	100731976,100732180,100733094,100733851,100736236,100739008,100740521,100741279,100742872,100750878,100752759,100758325,	0	RTCD1	cmpl	cmpl	0,0,2,2,2,0,2,0,2,1,0,0,	16304	59697	1	0	0	0	0	0	1	13.06	13.06	76	76	0	0	0	0	0	0	0	0	0	0
1353	NR_030279	chr1	+	100746796	100746864	100746864	100746864	1	100746796,	100746864,	0	MIR553	unk	unk	-1,	31387	71158	1	0	0	0	0	0	0	0	0	0	0	1	13.06	13.06	76	76	0	0	0	0	0
169	NM_003672	chr1	+	100818022	100985833	100818510	100983836	16	100818022,100819317,100843101,100856287,100889777,100905487,100908489,100920960,100928206,100933511,100949847,100960373,100961557,100963640,100964484,100983806,	100818559,100819408,100843177,100856380,100889857,100905554,100908552,100921048,100928437,100933650,100950007,100960486,100961605,100963763,100964818,100985833,	0	CDC14A	cmpl	cmpl	0,1,2,0,0,2,0,0,1,1,2,0,2,2,2,0,	59697	17894	1	1	7.79	7.79	83	83	0	0	0	0	0	0	0	0	0	0	0	0	0	0	0
1360	NM_001400	chr1	+	101702304	101707076	101704540	101705689	2	101702304,101704377,	101702655,101707076,	0	S1PR1	cmpl	cmpl	-1,0,	210942	561050	1	1	10.47	10.47	97	97	0	0	0	0	0	0	0	0	0	0	0	0	0	0	0
176	NM_006113	chr1	-	108113781	108507545	108115952	108507491	27	108113781,108116668,108138833,108145018,108145668,108152552,108160188,108185240,108226109,108231002,108247171,108247581,108291589,108292083,108293738,108298048,108299882,108303405,108307697,108309068,108311062,108313257,108315356,108319852,108322055,108417522,108507287,	108115994,108116820,108138963,108145106,108145785,108152587,108160254,108185377,108226155,108231028,108247272,108247683,108291699,108292216,108293824,108298135,108299951,108303501,108307797,108309172,108311131,108313350,108315465,108319918,108322114,108417639,108507545,	0	VAV3	cmpl	cmpl	0,1,0,2,2,0,0,1,0,1,2,2,0,2,0,0,0,0,2,0,0,0,2,2,0,0,0,	89306	169901	3	2	15.08	11.415	140	86.5	0	0	0	0	0	1	6.84	6.84	27	27	0	0	0	0	0
1414	NM_013386	chr1	-	108677446	108742974	108679274	108742760	10	108677446,108681679,108686164,108690900,108697604,108700083,108703803,108724562,108728449,108742577,	108679459,108681830,108686332,108691008,108697757,108700242,108703915,108724650,108728576,108742974,	0	SLC25A24	cmpl	cmpl	1,0,0,0,0,0,2,1,0,0,	169901	22988	1	0	0	0	0	0	1	5.71	5.71	18	18	0	0	0	0	0	0	0	0	0	0
1414	NM_001143989	chr1	-	108765962	108786703	108766326	108786383	15	108765962,108769300,108771541,108774877,108775781,108776863,108777857,108778891,108779908,108781369,108782449,108783571,108784695,108786205,108786520,	108766368,108769515,108771778,108775050,108775833,108777033,108777909,108779031,108779960,108781581,108782528,108783786,108784795,108786418,108786703,	0	NBPF4	cmpl	cmpl	0,1,1,2,1,2,1,2,1,2,1,2,1,0,-1,	22988	206200	1	0	0	0	0	0	0	0	0	0	0	0	0	0	0	0	1	5.71	5.71	18	18
1417	NM_001010883	chr1	+	109102970	109181949	109103050	109177772	11	109102970,109143187,109148844,109154799,109159003,109167266,109170788,109171016,109171298,109172209,109177729,	109103187,109143308,109148874,109154916,109159050,109167370,109170884,109171206,109171426,109172279,109181949,	0	FAM102B	cmpl	cmpl	0,2,0,0,0,2,1,1,2,1,2,	89710	8960	2	1	7.38	7.38	24	24	1	6.08	6.08	23	23	0	0	0	0	0	0	0	0	0	0
1418	NM_018061	chr1	+	109234931	109244422	109235213	109242642	6	109234931,109238323,109238664,109238898,109241225,109241783,	109235489,109238392,109238816,109238959,109241449,109244422,	0	PRPF38B	cmpl	cmpl	0,0,0,2,0,2,	30783	11133	1	0	0	0	0	0	0	0	0	0	0	0	0	0	0	0	1	10.54	10.54	29	29
1418	NM_001144937	chr1	+	109255555	109285367	109255555	109284426	13	109255555,109256132,109260398,109261410,109264956,109268371,109270429,109271253,109273295,109275893,109280116,109284394,109284546,	109255618,109256151,109260653,109261671,109265214,109268626,109270687,109271508,109273550,109276154,109280146,109284463,109285367,	0	FNDC7	cmpl	cmpl	0,0,1,1,1,1,1,1,1,1,1,1,-1,	11133	3917	1	0	0	0	0	0	0	0	0	0	0	1	10.54	10.54	29	29	0	0	0	0	0
1419	NM_152763	chr1	-	109358524	109399716	109358792	109395286	16	109358524,109359669,109363166,109365991,109366187,109369826,109373180,109377068,109377550,109380171,109385755,109391373,109391533,109392158,109394293,109399550,	109358924,109359799,109363248,109366099,109366310,109369924,109373272,109377150,109377678,109380328,109385889,109391436,109391682,109392198,109395389,109399716,	0	AKNAD1	cmpl	cmpl	0,2,1,1,1,2,0,2,0,2,0,0,1,0,0,-1,	6376	122	1	1	25.55	25.55	111	111	0	0	0	0	0	0	0	0	0	0	0	0	0	0	0
1420	NM_001048210	chr1	-	109472129	109506111	109477291	109493059	12	109472129,109477246,109479698,109482257,109482666,109484026,109486096,109486457,109490232,109492441,109492930,109505982,	109475123,109477564,109480040,109482404,109482764,109484120,109486237,109486679,109490340,109492543,109493060,109506111,	0	CLCC1	cmpl	cmpl	-1,0,0,0,1,0,0,0,0,0,0,-1,	70983	6726	2	1	9.06	9.06	24	24	1	5.9	5.9	28	28	0	0	0	0	0	0	0	0	0	0
177	NM_001142550	chr1	-	109512837	109584850	109514051	109566134	15	109512837,109517157,109524354,109525230,109525903,109529144,109533875,109538201,109544845,109547213,109553537,109556441,109560139,109565976,109584483,	109514194,109517376,109524486,109525401,109526073,109529302,109533951,109538459,109545024,109547340,109554340,109556547,109560223,109566143,109584850,	0	WDR47	cmpl	cmpl	1,1,1,1,2,0,2,2,0,2,0,2,2,0,-1,	6726	22147	2	0	0	0	0	0	1	9.6	9.6	24	24	0	0	0	0	0	1	5.9	5.9	28	28
1421	NM_005645	chr1	-	109606997	109618624	109607144	109618569	4	109606997,109608756,109617608,109618542,	109607315,109608854,109617687,109618624,	0	TAF13	cmpl	cmpl	0,1,0,0,	22147	14778	1	0	0	0	0	0	0	0	0	0	0	0	0	0	0	0	1	9.6	9.6	24	24
1421	NR_003023	chr1	+	109642814	109643234	109643234	109643234	1	109642814,	109643234,	0	SCARNA2	unk	unk	-1,	3260	5338	1	0	0	0	0	0	1	11.2	11.2	27	27	0	0	0	0	0	0	0	0	0	0
1421	NM_001122961	chr1	-	109648572	109656479	109648649	109656299	5	109648572,109649156,109649628,109650542,109656254,	109648720,109649281,109649744,109650659,109656479,	0	C1orf194	cmpl	cmpl	1,2,0,0,0,	5338	105	1	0	0	0	0	0	1	8.48	8.48	45	45	0	0	0	0	0	0	0	0	0	0
177	NM_020775	chr1	+	109656584	109749403	109656805	109745634	22	109656584,109704515,109707120,109714487,109715109,109716095,109716309,109727666,109730798,109731687,109732213,109733987,109734347,109735232,109737042,109740095,109740600,109741194,109742475,109742680,109743356,109745565,	109656958,109704636,109707313,109714635,109715190,109716201,109716459,109727755,109730976,109731816,109732304,109734093,109734485,109735496,109737216,109740276,109740697,109741296,109742602,109742859,109743522,109749403,	0	KIAA1324	cmpl	cmpl	0,0,1,2,0,0,1,1,0,1,1,2,0,0,0,0,1,2,2,0,2,0,	105	7111	1	1	7.24	7.24	29	29	0	0	0	0	0	0	0	0	0	0	0	0	0	0	0
1423	NM_002959	chr1	-	109852191	109940563	109856664	109940514	20	109852191,109856882,109857293,109859471,109860474,109865553,109867520,109869613,109870120,109878861,109883345,109884635,109888372,109890104,109893550,109896988,109897988,109910029,109912151,109940208,	109856679,109857006,109857400,109859580,109860591,109865743,109867711,109869782,109870223,109878968,109883501,109884780,109888503,109890154,109893624,109897153,109898091,109910103,109912211,109940563,	0	SORT1	cmpl	cmpl	0,2,0,2,2,1,2,1,0,1,1,0,1,2,0,0,2,0,0,0,	2528	1089	1	1	12.8	12.8	58	58	0	0	0	0	0	0	0	0	0	0	0	0	0	0	0
1423	NM_001199772	chr1	-	109941652	109969070	109944634	109957907	8	109941652,109952549,109953632,109954498,109954698,109955689,109957858,109968923,	109944712,109952636,109953735,109954557,109954806,109955757,109957985,109969070,	0	PSMA5	cmpl	cmpl	0,0,2,0,0,1,0,-1,	1089	40029	1	0	0	0	0	0	1	6.32	6.32	29	29	0	0	0	0	0	0	0	0	0	0
1424	NM_020703	chr1	-	110049445	110052336	110050052	110051534	2	110049445,110052041,	110051621,110052336,	0	AMIGO1	cmpl	cmpl	0,-1,	6382	30157	1	0	0	0	0	0	0	0	0	0	0	1	7.22	7.22	26	26	0	0	0	0	0
1424	NM_031936	chr1	+	110082493	110088455	110085644	110087000	3	110082493,110085043,110087932,	110082575,110087261,110088455,	0	GPR61	cmpl	cmpl	-1,0,-1,	30157	2730	1	0	0	0	0	0	0	0	0	0	0	1	7.22	7.22	26	26	0	0	0	0	0
1427	NM_000757	chr1	+	110453232	110472355	110453645	110467811	9	110453232,110456880,110458255,110459914,110464468,110465787,110467397,110467768,110471473,	110453684,110457003,110458318,110460085,110464616,110466812,110467450,110467824,110472355,	0	CSF1	cmpl	cmpl	0,0,0,0,0,1,0,2,-1,	146588	54952	2	0	0	0	0	0	0	0	0	0	0	1	10.96	10.96	37	37	1	5.31	5.31	36	36
1431	NM_006402	chr1	-	110943876	110950546	110944144	110950488	4	110943876,110946540,110948939,110950207,	110944205,110946658,110949001,110950546,	0	HBXIP	cmpl	cmpl	2,1,2,0,	10172	43241	1	0	0	0	0	0	1	8	8	36	36	0	0	0	0	0	0	0	0	0	0
1439	NM_024102	chr1	-	111982511	111991830	111983851	111991791	10	111982511,111984646,111985274,111985944,111986488,111986675,111989716,111990056,111991240,111991676,	111984011,111984715,111985383,111986016,111986543,111986746,111989766,111990198,111991426,111991830,	0	WDR77	cmpl	cmpl	2,2,1,1,0,1,2,1,1,0,	12112	24773	1	0	0	0	0	0	1	5.11	5.11	30	30	0	0	0	0	0	0	0	0	0	0
1439	NM_001688	chr1	+	111991742	112004525	111992163	112003616	7	111991742,111992458,111996832,111998707,111999251,112002078,112003538,	111992203,111992495,111996978,111998871,111999377,112002258,112004525,	0	ATP5F1	cmpl	cmpl	0,1,2,1,0,0,0,	21343	12078	1	0	0	0	0	0	1	5.11	5.11	30	30	0	0	0	0	0	0	0	0	0	0
1441	NM_198926	chr1	-	112264685	112298419	112269589	112298334	2	112264685,112298322,	112270426,112298419,	0	C1orf183	cmpl	cmpl	0,0,	8584	20034	1	0	0	0	0	0	1	8.58	8.58	35	35	0	0	0	0	0	0	0	0	0	0
1441	NM_007204	chr1	+	112298189	112310199	112298546	112309521	11	112298189,112299267,112302021,112303095,112303327,112303608,112303847,112304876,112305298,112305527,112308358,	112298847,112299362,112302190,112303210,112303470,112303747,112303906,112304959,112305404,112305629,112310199,	0	DDX20	cmpl	cmpl	0,1,0,1,2,1,2,1,0,1,1,	16143	8254	1	0	0	0	0	0	1	8.58	8.58	35	35	0	0	0	0	0	0	0	0	0	0
180	NM_018704	chr1	+	112938799	113003786	112958787	113000034	6	112938799,112954815,112958778,112991563,112997070,112998552,	112938894,112954939,112958886,112991794,112997178,113003786,	0	CTTNBP2NL	cmpl	cmpl	-1,-1,0,0,0,0,	407022	605	1	1	5.33	5.33	21	21	0	0	0	0	0	0	0	0	0	0	0	0	0	0	0
1447	NM_004185	chr1	+	113010039	113063910	113010159	113063131	6	113010039,113033632,113057495,113058761,113059742,113062901,	113010213,113033703,113057716,113059039,113060007,113063910,	0	WNT2B	cmpl	cmpl	0,0,2,1,0,1,	5584	2230	1	0	0	0	0	0	0	0	0	0	0	0	0	0	0	0	1	15.32	15.32	61	61
180	NM_017744	chr1	-	113066140	113162040	113068634	113161735	15	113066140,113084572,113093222,113098489,113119607,113120966,113124613,113124996,113126593,113134146,113140592,113143415,113153462,113159434,113161530,	113068733,113084712,113093315,113098640,113119710,113121039,113124728,113125094,113126748,113134225,113140708,113143470,113153625,113159517,113162040,	0	ST7L	cmpl	cmpl	0,1,1,0,2,1,0,1,2,1,2,1,0,1,0,	2230	34	1	0	0	0	0	0	0	0	0	0	0	0	0	0	0	0	1	15.32	15.32	61	61
181	NM_001142782	chr1	+	113933474	114228545	113933655	114226636	21	113933474,114092136,114123163,114128008,114133105,114137102,114157222,114162357,114165427,114184532,114186364,114189107,114191858,114193635,114196451,114201701,114214355,114215236,114215943,114223819,114225518,	113933971,114092253,114123283,114128218,114133280,114137182,114157280,114162452,114165616,114185138,114186396,114189264,114191950,114193828,114196640,114201887,114214458,114215363,114216087,114223958,114228545,	0	MAGI3	cmpl	cmpl	0,1,1,1,1,2,1,2,1,1,1,0,1,0,1,1,1,2,0,0,1,	266132	11278	1	0	0	0	0	0	1	8.05	8.05	26	26	0	0	0	0	0	0	0	0	0	0
1457	NM_001193431	chr1	-	114356432	114414375	114357526	114414245	21	114356432,114362198,114367763,114372213,114372570,114375732,114377014,114377531,114380211,114381165,114391161,114394648,114397092,114397528,114399003,114399169,114400359,114401099,114401623,114401973,114414158,	114357591,114362276,114367794,114372329,114372651,114375760,114377061,114377615,114381029,114381242,114391248,114394726,114397159,114397671,114399063,114399241,114400398,114401195,114401700,114402082,114414375,	0	PTPN22	cmpl	cmpl	1,1,0,1,1,0,1,1,2,0,0,0,2,0,0,0,0,0,1,0,0,	1362	5060	1	0	0	0	0	0	1	11.18	11.18	38	38	0	0	0	0	0	0	0	0	0	0
182	NR_037864	chr1	+	114399256	114443859	114443859	114443859	5	114399256,114400157,114400604,114440489,114442493,	114399346,114400279,114400638,114440611,114443859,	0	LOC100287722	unk	unk	-1,-1,-1,-1,-1,	44186	4055	1	1	11.18	11.18	38	38	0	0	0	0	0	0	0	0	0	0	0	0	0	0	0
182	NM_001010922	chr1	-	114419435	114430169	114423744	114429997	4	114419435,114424394,114429158,114429870,	114423762,114424619,114429280,114430169,	0	BCL2L15	cmpl	cmpl	0,0,1,0,	5060	7507	1	0	0	0	0	0	0	0	0	0	0	0	0	0	0	0	1	11.18	11.18	38	38
1458	NM_022836	chr1	+	114447914	114456708	114448208	114454813	4	114447914,114449617,114450630,114453752,	114448397,114449783,114450813,114456708,	0	DCLRE1B	cmpl	cmpl	0,0,1,1,	173	15287	1	0	0	0	0	0	1	15.57	15.57	70	70	0	0	0	0	0	0	0	0	0	0
1458	NM_152696	chr1	+	114471995	114514698	114483005	114514660	15	114471995,114483003,114495387,114497272,114498184,114499248,114499745,114500687,114504938,114506008,114508751,114510387,114511063,114512577,114514445,	114472154,114484081,114495511,114497392,114498271,114499433,114499908,114500913,114505060,114506143,114508894,114510570,114511270,114512819,114514698,	0	HIPK1	cmpl	cmpl	-1,0,2,0,0,0,2,0,1,0,0,2,2,2,1,	15287	7331	1	0	0	0	0	0	1	6.93	6.93	39	39	0	0	0	0	0	0	0	0	0	0
1458	NM_020190	chr1	+	114522029	114524875	114522138	114524391	3	114522029,114522953,114523570,	114522252,114523239,114524875,	0	OLFML3	cmpl	cmpl	0,0,1,	1538	107038	1	0	0	0	0	0	0	0	0	0	0	0	0	0	0	0	1	9.98	9.98	42	42
1464	NM_000036	chr1	-	115215719	115238239	115215734	115238191	16	115215719,115216259,115216529,115217372,115218150,115218497,115219971,115220530,115220953,115222199,115222879,115226819,115229365,115231181,115236056,115238070,	115215893,115216370,115216703,115217493,115218314,115218624,115220135,115220662,115221148,115222329,115223099,115226985,115229531,115231362,115236068,115238239,	0	AMPD1	cmpl	cmpl	0,0,0,2,0,2,0,0,0,2,1,0,2,1,1,0,	2987	8838	1	1	10.62	10.62	33	33	0	0	0	0	0	0	0	0	0	0	0	0	0	0	0
1464	NM_007158	chr1	-	115259536	115300624	115260789	115282511	19	115259536,115261233,115262199,115263159,115266503,115267841,115268831,115269603,115272878,115273128,115275224,115276352,115276609,115277062,115279378,115280583,115282312,115292441,115300545,	115260837,115261366,115262363,115263338,115266623,115267954,115269007,115269711,115273043,115273269,115275437,115276478,115276738,115277144,115279476,115280693,115282511,115292828,115300624,	0	CSDE1	cmpl	cmpl	0,2,0,1,1,2,0,0,0,0,0,0,0,2,0,1,0,-1,-1,	21	11480	1	0	0	0	0	0	1	14.3	14.3	89	89	0	0	0	0	0	0	0	0	0	0
1464	NM_001102396	chr1	-	115312104	115323308	115316891	115323228	5	115312104,115318966,115321762,115322730,115323057,	115316993,115319080,115321905,115322836,115323308,	0	SIKE1	cmpl	cmpl	0,0,1,0,0,	11433	74146	2	0	0	0	0	0	1	14.89	14.89	62	62	0	0	0	0	0	1	14.3	14.3	89	89
183	NM_005725	chr1	-	115590632	115632121	115593110	115632053	8	115590632,115595999,115600157,115601503,115603084,115604755,115615525,115631984,	115593176,115596083,115600229,115601602,115603159,115604853,115615628,115632121,	0	TSPAN2	cmpl	cmpl	0,0,0,0,0,1,0,0,	13691	196415	1	1	12.85	12.85	44	44	0	0	0	0	0	0	0	0	0	0	0	0	0	0	0
1471	NM_001172411	chr1	+	116184573	116240845	116194034	116234000	8	116184573,116193897,116202261,116206281,116224984,116226564,116227913,116233739,	116184707,116194105,116202388,116206889,116225118,116226697,116228148,116240845,	0	VANGL1	cmpl	cmpl	-1,0,2,0,2,1,2,0,	303716	1780	2	2	5.7	5.665	35	31.5	0	0	0	0	0	0	0	0	0	0	0	0	0	0	0
1472	NM_001111061	chr1	-	116378998	116383333	116380585	116380993	2	116378998,116382836,	116381001,116383333,	0	NHLH2	cmpl	cmpl	0,-1,	67572	135785	1	0	0	0	0	0	0	0	0	0	0	0	0	0	0	0	1	9.49	9.49	35	35
1475	NM_152367	chr1	+	116654375	116677861	116655236	116675986	7	116654375,116655027,116663552,116666686,116670086,116670765,116675752,	116654431,116655284,116663693,116666978,116670265,116670960,116677861,	0	MAB21L3	cmpl	cmpl	-1,0,0,0,1,0,0,	41700	237933	1	0	0	0	0	0	0	0	0	0	0	0	0	0	0	0	1	6.62	6.62	28	28
184	NM_001007237	chr1	-	117117030	117210314	117119933	117208948	11	117117030,117122013,117127266,117131315,117142562,117146245,117150563,117156386,117158701,117208905,117210239,	117120184,117122499,117127674,117131726,117142967,117146647,117150953,117156797,117159079,117209578,117210314,	0	IGSF3	cmpl	cmpl	1,1,1,1,1,1,1,1,1,0,-1,	3315	4056	2	2	7.57	7.205	32	31.5	0	0	0	0	0	0	0	0	0	0	0	0	0	0	0
186	NM_206996	chr1	-	118496287	118727848	118506421	118727780	49	118496287,118506421,118509231,118512678,118514485,118516047,118523892,118526433,118527305,118530456,118530727,118533483,118534037,118535088,118537028,118538992,118539220,118548036,118550666,118554850,118558587,118565926,118567860,118570896,118574314,118579392,118581914,118583352,118584425,118596624,118598355,118609367,118616476,118617161,118623723,118624037,118628544,118629293,118629493,118634228…	118496672,118506561,118509376,118512739,118514670,118516184,118524024,118526536,118527405,118530504,118530827,118533529,118534151,118535271,118537153,118539123,118539366,118548225,118550821,118554995,118558805,118566086,118568039,118571017,118574490,118579506,118582067,118583464,118584665,118596716,118598537,118609522,118616590,118617223,118623942,118624265,118628695,118629407,118629631,118634341…	0	SPAG17	cmpl	cmpl	-1,1,0,2,0,1,1,0,2,2,1,0,0,0,1,2,0,0,1,0,1,0,1,0,1,1,1,0,0,1,2,0,0,1,1,1,0,0,0,1,0,0,1,1,0,0,0,0,0,	23985	697817	3	3	10.47	7.74667	32	29	0	0	0	0	0	0	0	0	0	0	0	0	0	0	0
1496	NM_152380	chr1	-	119425665	119532179	119427354	119474342	8	119425665,119441650,119456737,119466058,119467268,119469132,119474241,119531977,	119428139,119441748,119456802,119466226,119467440,119469234,119474455,119532179,	0	TBX15	cmpl	cmpl	1,2,0,0,2,2,0,-1,	697817	41659	1	0	0	0	0	0	0	0	0	0	0	1	8.95	8.95	33	33	0	0	0	0	0
187	NM_015836	chr1	-	119573838	119683295	119575533	119683267	6	119573838,119576717,119584886,119588204,119618972,119683177,	119575982,119576836,119584972,119588285,119619230,119683295,	0	WARS2	cmpl	cmpl	1,2,0,0,0,0,	41659	228106	2	2	11.18	9.055	33	29	0	0	0	0	0	0	0	0	0	0	0	0	0	0	0
1501	NM_001080470	chr1	-	120161999	120190390	120165327	120168723	3	120161999,120168497,120190313,	120166739,120168760,120190390,	0	ZNF697	cmpl	cmpl	1,0,-1,	20085	64028	2	1	11.72	11.72	48	48	1	15.88	15.88	54	54	0	0	0	0	0	0	0	0	0	0
1502	NM_006623	chr1	+	120254418	120286849	120254645	120286663	12	120254418,120263792,120265998,120269473,120269626,120277256,120277917,120279736,120283008,120284389,120285429,120286508,	120254783,120263944,120266064,120269528,120269725,120277389,120278066,120279889,120283141,120284520,120285667,120286849,	0	PHGDH	cmpl	cmpl	0,0,2,2,0,0,1,0,0,1,0,1,	64028	3769	1	0	0	0	0	0	1	7.53	7.53	27	27	0	0	0	0	0	0	0	0	0	0
23	NM_024408	chr1	-	120454175	120612317	120457928	120612020	34	120454175,120460287,120461028,120461934,120462851,120464335,120464858,120465258,120466259,120467927,120469121,120471598,120478094,120479904,120480479,120483177,120484148,120491036,120491629,120493346,120496165,120497662,120502014,120506196,120508075,120508998,120510055,120510699,120512133,120529582,120539619,120547951,120572528,120611947,	120459317,120460385,120461176,120462236,120463020,120464432,120465069,120465401,120466607,120468433,120469234,120471835,120478227,120480089,120480633,120483379,120484377,120491189,120491749,120493460,120496311,120497855,120502125,120506430,120508189,120509112,120510244,120510855,120512367,120529705,120539955,120548211,120572610,120612317,	0	NOTCH2	cmpl	cmpl	0,1,0,1,0,2,1,2,2,0,1,1,0,1,0,2,1,1,1,1,2,1,1,1,1,1,1,1,1,1,1,2,1,0,	15028	226687	1	1	3.55	3.55	384	384	0	0	0	0	0	0	0	0	0	0	0	0	0	0	0
188	NM_001100910	chr1	+	120839004	120855681	120839833	120854586	4	120839004,120841974,120845994,120854491,	120839985,120842052,120846119,120855681,	0	FAM72B	cmpl	cmpl	0,2,2,1,	226687	50352	2	0	0	0	0	0	1	5.06	5.06	99	99	1	4.65	4.65	56	56	0	0	0	0	0
1507	NR_027337	chr1	+	120906033	120914842	120914842	120914842	2	120906033,120914713,	120906419,120914842,	0	HIST2H2BA	unk	unk	-1,-1,	50352	12065	1	0	0	0	0	0	1	4.29	4.29	67	67	0	0	0	0	0	0	0	0	0	0
1681	NR_027468	chr1	-	143718512	143744457	143744457	143744457	5	143718512,143719064,143719746,143721044,143744200,	143718868,143719186,143719955,143721165,143744457,	0	FLJ39739	unk	unk	-1,-1,-1,-1,-1,	4332	22686	1	0	0	0	0	0	1	7.26	7.26	71	71	0	0	0	0	0	0	0	0	0	0
1681	NR_027469	chr1	-	143718512	143744587	143744587	143744587	5	143718512,143719064,143719746,143721044,143744200,	143718868,143719186,143719955,143721165,143744587,	0	LOC100286793	unk	unk	-1,-1,-1,-1,-1,	4332	22556	1	0	0	0	0	0	1	7.26	7.26	71	71	0	0	0	0	0	0	0	0	0	0
1681	NM_001123068	chr1	-	143767143	143767881	143767353	143767848	1	143767143,	143767881,	0	PPIAL4G	cmpl	cmpl	0,	22556	128570	1	0	0	0	0	0	0	0	0	0	0	0	0	0	0	0	1	7.26	7.26	71	71
1682	NM_207418	chr1	-	143896451	143913143	143897546	143912295	4	143896451,143906011,143910077,143912143,	143897641,143906136,143910155,143913143,	0	FAM72D	cmpl	cmpl	1,2,2,0,	128570	2604	1	0	0	0	0	0	1	4	4	75	75	0	0	0	0	0	0	0	0	0	0
210	NR_034178	chr1	+	143915747	144094477	144094477	144094477	4	143915747,144013900,144053505,144094361,	143916308,144014093,144053668,144094477,	0	SRGAP2P2	unk	unk	-1,-1,-1,-1,	2604	206034	8	7	12.9	8.18571	156	113.286	1	4	4	75	75	0	0	0	0	0	0	0	0	0	0
1687	NR_024584	chr1	-	144480745	144521969	144521969	144521969	4	144480745,144481418,144520773,144521883,	144480984,144481765,144520871,144521969,	0	LOC728875	unk	unk	-1,-1,-1,-1,	116499	88845	1	1	5.59	5.59	28	28	0	0	0	0	0	0	0	0	0	0	0	0	0	0	0
211	NM_004892	chr1	+	145096406	145116922	145096546	145115889	5	145096406,145103907,145109523,145112372,145115734,	145096621,145104017,145109684,145112519,145116922,	0	SEC22B	cmpl	cmpl	0,0,2,1,1,	20220	92188	1	0	0	0	0	0	0	0	0	0	0	0	0	0	0	0	1	12.95	12.95	356	356
211	NM_001039703	chr1	+	145293370	145368684	145293405	145368684	84	145293370,145295422,145296356,145297618,145298154,145299729,145301719,145302653,145303909,145304446,145305944,145309899,145311102,145313333,145314215,145314903,145315790,145316511,145317405,145318053,145318935,145319623,145320510,145321229,145322123,145322771,145323653,145324347,145325234,145325951,145326845,145327492,145328374,145329078,145329965,145330682,145331574,145332222,145333104,145333796…	145293580,145295525,145296571,145297691,145298366,145299939,145301822,145302868,145303982,145304652,145305996,145310063,145311154,145313506,145314267,145315076,145315899,145316684,145317457,145318226,145318987,145319796,145320619,145321402,145322175,145322944,145323705,145324520,145325343,145326124,145326897,145327665,145328432,145329251,145330074,145330855,145331626,145332395,145333156,145333969…	0	NBPF10	cmpl	cmpl	0,1,2,1,2,1,1,2,1,2,1,2,1,2,1,2,1,2,1,2,1,2,1,2,1,2,1,2,1,2,1,2,1,2,1,2,1,2,1,2,1,2,1,2,1,2,1,2,1,2,1,2,1,2,1,2,1,2,1,2,1,2,1,2,1,2,1,2,1,2,1,2,1,2,1,2,1,2,1,2,1,2,1,2,	7458	44506	2	0	0	0	0	0	0	0	0	0	0	0	0	0	0	0	2	7.23	5.83	134	88
1694	NM_145277	chr1	+	145413190	145417545	145415520	145416936	3	145413190,145415278,145416312,	145413426,145415838,145417545,	0	HFE2	cmpl	cmpl	-1,0,0,	44506	20916	3	0	0	0	0	0	0	0	0	0	0	3	20.51	10.85	249	125.667	0	0	0	0	0
211	NM_153713	chr1	+	145477084	145499091	145477158	145498778	6	145477084,145487303,145492234,145497392,145498102,145498535,	145477450,145487467,145492375,145497488,145498180,145499091,	0	LIX1L	cmpl	cmpl	0,1,0,0,0,0,	1437	8465	1	1	12.14	12.14	100	100	0	0	0	0	0	0	0	0	0	0	0	0	0	0	0
1695	NM_003846	chr1	+	145516164	145523732	145516400	145522919	4	145516164,145517272,145518070,145522513,	145516456,145517388,145518272,145523732,	0	PEX11B	cmpl	cmpl	0,2,1,2,	88	1257	2	0	0	0	0	0	1	5.43	5.43	101	101	0	0	0	0	0	1	4.05	4.05	79	79
1695	NM_003637	chr1	+	145524989	145543868	145525065	145542278	30	145524989,145527612,145527927,145528253,145528569,145530266,145530877,145532114,145532456,145532756,145533054,145533411,145533797,145534082,145534888,145535734,145535997,145536852,145537175,145537422,145537736,145537988,145538217,145538723,145538979,145539364,145539682,145541440,145541801,145542212,	145525117,145527724,145528037,145528345,145528684,145530394,145531026,145532265,145532622,145532830,145533199,145533560,145533941,145534286,145535019,145535901,145536140,145536966,145537261,145537564,145537829,145538065,145538307,145538808,145539093,145539445,145539796,145541536,145541915,145543868,	0	ITGA10	cmpl	cmpl	0,1,2,1,0,1,0,2,0,1,0,1,0,0,0,2,1,0,0,2,0,0,2,2,0,0,0,0,0,0,	1257	5340	1	0	0	0	0	0	1	4.05	4.05	79	79	0	0	0	0	0	0	0	0	0	0
1695	NM_006099	chr1	+	145575987	145586546	145576078	145585622	14	145575987,145578061,145578636,145578949,145579241,145580187,145580504,145581181,145581403,145583914,145584128,145584481,145584798,145585355,	145576102,145578479,145578721,145579000,145579332,145580322,145580610,145581255,145581564,145584048,145584297,145584615,145584836,145586546,	0	PIAS3	cmpl	cmpl	0,0,1,2,2,0,0,1,0,2,1,2,1,0,	7461	6058	1	0	0	0	0	0	1	4.32	4.32	130	130	0	0	0	0	0	0	0	0	0	0
1695	NM_001012758	chr1	-	145586492	145589435	145586588	145589427	8	145586492,145586803,145587348,145587719,145588377,145588609,145588871,145589235,	145586691,145586956,145587485,145587818,145588470,145588635,145589055,145589435,	0	NUDT17	cmpl	cmpl	2,2,0,0,0,1,0,0,	17966	3169	1	0	0	0	0	0	0	0	0	0	0	0	0	0	0	0	1	4.32	4.32	130	130
211	NM_014455	chr1	+	145611035	145688776	145611239	145688220	9	145611035,145646114,145650482,145663158,145682022,145683574,145684584,145686975,145688088,	145611341,145646173,145650540,145663367,145682094,145683647,145684678,145687091,145688776,	0	RNF115	cmpl	cmpl	0,0,2,0,2,2,0,1,0,	151	7021	1	1	4.65	4.65	65	65	0	0	0	0	0	0	0	0	0	0	0	0	0	0	0
1696	NM_007053	chr1	-	145695797	145715565	145696592	145706758	6	145695797,145698952,145704016,145706685,145710178,145715525,	145696600,145699090,145704343,145706830,145710284,145715565,	0	CD160	cmpl	cmpl	1,1,1,0,-1,-1,	7021	12100	1	0	0	0	0	0	0	0	0	0	0	1	5.9	5.9	61	61	0	0	0	0	0
26	NM_001201325	chr1	+	145727665	145764206	145747043	145763623	9	145727665,145747041,145748337,145752427,145753954,145756416,145761177,145762038,145763569,	145727749,145747253,145748587,145752564,145754150,145756613,145761402,145762329,145764206,	0	PDZK1	cmpl	cmpl	-1,0,0,1,0,1,0,0,0,	12100	388	1	0	0	0	0	0	1	5.9	5.9	61	61	0	0	0	0	0	0	0	0	0	0
1703	NM_005399	chr1	-	146626684	146644129	146631143	146643723	8	146626684,146633290,146634018,146638076,146638424,146639345,146643567,146644007,	146631221,146633359,146634152,146638197,146638518,146639512,146643746,146644129,	0	PRKAB2	cmpl	cmpl	0,0,1,0,2,0,0,-1,	112085	5300	1	0	0	0	0	0	1	5.12	5.12	68	68	0	0	0	0	0	0	0	0	0	0
1703	NR_002305	chr1	+	146649429	146651528	146651528	146651528	1	146649429,	146651528,	0	PDIA3P	unk	unk	-1,	5300	4355	1	0	0	0	0	0	0	0	0	0	0	1	5.12	5.12	68	68	0	0	0	0	0
213	NM_004326	chr1	+	147013181	147098015	147083635	147096760	10	147013181,147076569,147078576,147083376,147084681,147086225,147087602,147090621,147094071,147095642,	147013444,147076704,147078659,147083688,147084998,147086415,147087702,147092863,147094332,147098015,	0	BCL9	cmpl	cmpl	-1,-1,-1,0,2,1,2,0,1,1,	245738	21152	2	2	10.14	9.93	134	106.5	0	0	0	0	0	0	0	0	0	0	0	0	0	0	0
1707	NM_016361	chr1	-	147119167	147142634	147119224	147142170	10	147119167,147120047,147121945,147124251,147126308,147127275,147131074,147131510,147131761,147141951,	147119368,147120213,147122041,147124352,147126441,147127363,147131154,147131641,147131890,147142634,	0	ACP6	cmpl	cmpl	0,2,2,0,2,1,2,0,0,0,	21152	85697	1	0	0	0	0	0	1	5.66	5.66	96	96	0	0	0	0	0	0	0	0	0	0
1709	NM_005267	chr1	+	147374945	147381395	147380082	147381384	2	147374945,147380071,	147374987,147381395,	0	GJA8	cmpl	cmpl	-1,0,	129461	19110	1	0	0	0	0	0	0	0	0	0	0	1	6.64	6.64	60	60	0	0	0	0	0
213	NM_183372	chr1	-	147574322	147624469	147576172	147608077	24	147574322,147576819,147577642,147578465,147579226,147579995,147580766,147581570,147582664,147586723,147588075,147588745,147589854,147590902,147592783,147594337,147595011,147596135,147597181,147599111,147607950,147609989,147615693,147623998,	147576189,147576928,147577811,147578517,147579399,147580047,147580939,147581622,147582828,147586775,147588281,147588818,147590069,147591005,147592993,147594549,147595084,147596350,147597284,147599321,147608092,147610088,147615965,147624469,	0	NBPF11	cmpl	cmpl	1,0,2,1,2,1,2,1,2,1,2,1,2,1,1,2,1,2,1,1,0,-1,-1,-1,	89991	281552	1	0	0	0	0	0	1	6.64	6.64	37	37	0	0	0	0	0	0	0	0	0	0
213	NM_001101663	chr1	-	147575799	147610081	147576172	147599164	23	147575799,147576819,147577642,147578465,147579226,147579995,147580766,147581570,147582664,147586723,147588075,147588745,147589854,147590902,147592783,147594337,147595011,147596135,147599111,147599423,147607402,147607950,147609989,	147576189,147576928,147577811,147578517,147579399,147580047,147580939,147581622,147582828,147586775,147588281,147588818,147590069,147591005,147592993,147594549,147595084,147596350,147599321,147599571,147607526,147608092,147610081,	0	NBPF24	cmpl	cmpl	1,0,2,1,2,1,2,1,2,1,2,1,2,1,1,2,1,2,0,-1,-1,-1,-1,	91468	295940	1	0	0	0	0	0	0	0	0	0	0	1	6.64	6.64	37	37	0	0	0	0	0
1714	NM_015383	chr1	-	148003641	148025848	148004547	148025831	22	148003641,148005402,148006225,148007038,148007799,148008572,148009343,148010112,148010883,148011679,148012502,148013319,148014080,148014853,148015624,148016408,148017501,148021576,148022926,148023596,148024710,148025760,	148004791,148005511,148006398,148007090,148007972,148008624,148009516,148010164,148011056,148011788,148012675,148013371,148014253,148014905,148015797,148016460,148017665,148021628,148023132,148023669,148024925,148025848,	0	NBPF14	cmpl	cmpl	2,1,2,1,2,1,2,1,2,1,2,1,2,1,2,1,2,1,2,1,2,0,	48222	175903	1	0	0	0	0	0	0	0	0	0	0	0	0	0	0	0	1	12.36	12.36	123	123
1718	NM_001170755	chr1	+	148558187	148596267	148577649	148594640	22	148558187,148560846,148566849,148568735,148574736,148577071,148577357,148577614,148579605,148580539,148581795,148582332,148583825,148587787,148588993,148589660,148590552,148591200,148592082,148592790,148593677,148594396,	148558286,148561115,148566880,148568877,148574987,148577251,148577512,148577824,148579708,148580754,148581868,148582538,148583877,148587951,148589045,148589833,148590604,148591373,148592134,148592963,148593783,148596267,	0	NBPF15	cmpl	cmpl	-1,-1,-1,-1,-1,-1,-1,0,1,2,1,2,1,2,1,2,1,2,1,2,1,2,	355651	47743	1	0	0	0	0	0	0	0	0	0	0	0	0	0	0	0	1	8.02	8.02	133	133
1718	NM_001102663	chr1	+	148577356	148596267	148577649	148594640	16	148577356,148577614,148579605,148580539,148581795,148582332,148583825,148587787,148588993,148589660,148590552,148591200,148592082,148592790,148593677,148594396,	148577512,148577824,148579708,148580754,148581868,148582538,148583877,148587951,148589045,148589833,148590604,148591373,148592134,148592963,148593783,148596267,	0	NBPF16	cmpl	cmpl	-1,0,1,2,1,2,1,2,1,2,1,2,1,2,1,2,	374820	47743	1	0	0	0	0	0	0	0	0	0	0	0	0	0	0	0	1	8.02	8.02	133	133
1724	NM_001024599	chr1	-	149397113	149399229	149398798	149399179	2	149397113,149397784,	149397477,149399229,	0	HIST2H2BF	cmpl	cmpl	-1,0,	18816	153773	1	0	0	0	0	0	1	4.13	4.13	89	89	0	0	0	0	0	0	0	0	0	0
1727	NM_001123375	chr1	-	149784779	149785236	149784825	149785236	1	149784779,	149785236,	0	HIST2H3D	cmpl	cmpl	0,	851	18984	1	0	0	0	0	0	1	7.49	7.49	139	139	0	0	0	0	0	0	0	0	0	0
1727	NM_001034077	chr1	+	149804220	149804616	149804248	149804560	1	149804220,	149804616,	0	HIST2H4B	cmpl	cmpl	0,	18984	7642	2	0	0	0	0	0	1	9.63	9.63	198	198	1	7.49	7.49	139	139	0	0	0	0	0
1727	NM_003548	chr1	+	149804220	149804616	149804248	149804560	1	149804220,	149804616,	0	HIST2H4A	cmpl	cmpl	0,	18984	7642	2	0	0	0	0	0	1	9.63	9.63	198	198	1	7.49	7.49	139	139	0	0	0	0	0
1727	NM_001005464	chr1	-	149812258	149812765	149812318	149812729	1	149812258,	149812765,	0	HIST2H3A	cmpl	cmpl	0,	7642	1019	1	0	0	0	0	0	0	0	0	0	0	0	0	0	0	0	1	9.63	9.63	198	198
1727	NM_021059	chr1	-	149812258	149812765	149812318	149812729	1	149812258,	149812765,	0	HIST2H3C	cmpl	cmpl	0,	7642	1019	1	0	0	0	0	0	0	0	0	0	0	0	0	0	0	0	1	9.63	9.63	198	198
1727	NM_001040874	chr1	-	149813784	149814318	149813872	149814265	1	149813784,	149814318,	0	HIST2H2AA4	cmpl	cmpl	0,	1019	7440	1	0	0	0	0	0	1	7.83	7.83	198	198	0	0	0	0	0	0	0	0	0	0
1727	NM_003516	chr1	-	149813784	149814318	149813872	149814265	1	149813784,	149814318,	0	HIST2H2AA3	cmpl	cmpl	0,	1019	7440	1	0	0	0	0	0	1	7.83	7.83	198	198	0	0	0	0	0	0	0	0	0	0
1728	NR_036461	chr1	-	149821758	149822340	149822340	149822340	1	149821758,	149822340,	0	HIST2H2BC	unk	unk	-1,	7440	287	1	0	0	0	0	0	0	0	0	0	0	0	0	0	0	0	1	7.83	7.83	198	198
1728	NM_003528	chr1	-	149856009	149858232	149857809	149858190	1	149856009,	149858232,	0	HIST2H2BE	cmpl	cmpl	0,	23284	292	1	0	0	0	0	0	0	0	0	0	0	0	0	0	0	0	1	9.41	9.41	245	245
1728	NM_003517	chr1	+	149858524	149858961	149858524	149858914	1	149858524,	149858961,	0	HIST2H2AC	cmpl	cmpl	0,	292	57	1	0	0	0	0	0	1	6.48	6.48	73	73	0	0	0	0	0	0	0	0	0	0
1728	NM_175065	chr1	-	149859018	149859466	149859073	149859466	1	149859018,	149859466,	0	HIST2H2AB	cmpl	cmpl	0,	57	11688	1	0	0	0	0	0	1	6.48	6.48	73	73	0	0	0	0	0	0	0	0	0	0
1728	NM_016074	chr1	+	149871154	149872348	149871612	149872026	2	149871154,149871562,	149871225,149872348,	0	BOLA1	cmpl	cmpl	-1,0,	11688	2523	1	0	0	0	0	0	0	0	0	0	0	1	6.48	6.48	73	73	0	0	0	0	0
1728	NM_001145862	chr1	-	149900542	149908791	149901020	149908540	17	149900542,149901514,149902256,149902683,149903151,149903835,149904155,149905298,149905502,149905747,149906083,149906340,149906878,149907191,149907476,149908046,149908474,	149901209,149901808,149902439,149902857,149903318,149903906,149904222,149905423,149905591,149905835,149906219,149906419,149907021,149907252,149907598,149908122,149908791,	0	MTMR11	cmpl	cmpl	0,0,0,0,1,2,1,2,0,2,1,0,1,0,1,0,0,	398	3440	1	1	7.21	7.21	80	80	0	0	0	0	0	0	0	0	0	0	0	0	0	0	0
26	NM_020205	chr1	-	149912231	149982686	149915755	149949445	12	149912231,149919151,149920870,149921531,149921996,149931602,149936146,149937701,149939218,149942990,149949360,149982396,	149916964,149919236,149920985,149921681,149922124,149931715,149936274,149937803,149939446,149943179,149949511,149982686,	0	OTUD7B	cmpl	cmpl	0,2,1,1,2,0,1,1,1,1,0,-1,	3440	56655	2	0	0	0	0	0	1	7.06	7.06	43	43	1	10.99	10.99	79	79	0	0	0	0	0
216	NM_007259	chr1	+	150039341	150117505	150039914	150116974	15	150039341,150040686,150044232,150048310,150048993,150049171,150049746,150053423,150053965,150054799,150064030,150064395,150065622,150082610,150116886,	150040007,150040821,150044293,150048390,150049062,150049309,150049857,150053558,150054079,150054967,150064189,150064503,150065744,150082742,150117505,	0	VPS45	cmpl	cmpl	0,0,0,1,0,0,0,0,0,0,0,0,0,2,2,	56655	4664	1	0	0	0	0	0	1	5.21	5.21	59	59	0	0	0	0	0	0	0	0	0	0
1730	NM_001136478	chr1	-	150190716	150208504	150192992	150208134	6	150190716,150195511,150198939,150201404,150204114,150208080,	150193063,150195566,150199127,150201570,150204264,150208504,	0	ANP32E	cmpl	cmpl	1,0,1,0,0,0,	58891	21713	2	0	0	0	0	0	1	6.54	6.54	26	26	0	0	0	0	0	1	5.45	5.45	39	39
1731	NM_001077628	chr1	-	150237798	150241532	150238529	150241210	7	150237798,150238932,150239474,150239755,150240115,150240356,150241097,	150238594,150239056,150239602,150239878,150240189,150240527,150241532,	0	APH1A	cmpl	cmpl	1,0,1,1,2,2,0,	318	3650	1	0	0	0	0	0	1	7.19	7.19	98	98	0	0	0	0	0	0	0	0	0	0
1731	NM_024579	chr1	+	150245182	150253335	150245220	150252149	6	150245182,150246489,150248149,150248929,150252053,150253245,	150245266,150246573,150248208,150249040,150252152,150253335,	0	C1orf54	cmpl	cmpl	0,1,1,0,0,-1,	3650	1893	1	0	0	0	0	0	0	0	0	0	0	1	7.19	7.19	98	98	0	0	0	0	0
1731	NM_018997	chr1	+	150266268	150280819	150266786	150280662	2	150266268,150280481,	150266869,150280819,	0	MRPS21	cmpl	cmpl	0,2,	6767	13108	1	0	0	0	0	0	1	5.16	5.16	58	58	0	0	0	0	0	0	0	0	0	0
1731	NM_004698	chr1	+	150293927	150325704	150297400	150325455	16	150293927,150297352,150298208,150300778,150305154,150305449,150307405,150310635,150312873,150315784,150316637,150316909,150318493,150318883,150321632,150325308,	150294041,150297545,150298339,150300925,150305238,150305670,150307712,150310802,150312953,150315928,150316737,150317023,150318612,150318967,150321694,150325704,	0	PRPF3	cmpl	cmpl	-1,0,1,0,0,0,2,0,2,1,1,2,2,1,1,0,	13108	11285	1	0	0	0	0	0	0	0	0	0	0	0	0	0	0	0	1	4.76	4.76	38	38
216	NM_015203	chr1	+	150336989	150449041	150337190	150445810	11	150336989,150390071,150413398,150414356,150415706,150416726,150418701,150429763,150432535,150437002,150443036,	150337395,150390201,150413499,150414434,150415759,150416853,150418877,150430046,150432793,150437203,150449041,	0	RPRD2	cmpl	cmpl	0,1,2,1,1,0,1,0,1,1,1,	11285	10878	1	0	0	0	0	0	1	4.76	4.76	38	38	0	0	0	0	0	0	0	0	0	0
216	NM_025150	chr1	+	150459919	150479749	150459926	150479540	18	150459919,150460333,150461439,150463076,150463869,150464073,150464886,150468957,150469285,150470005,150470977,150471372,150471691,150476810,150477107,150477381,150478066,150479391,	150459992,150460530,150461563,150463201,150463987,150464138,150464965,150469104,150469384,150470223,150471140,150471510,150471769,150476911,150477209,150477454,150478181,150479749,	0	TARS2	cmpl	cmpl	0,0,2,0,2,0,2,0,0,0,2,0,0,0,2,2,0,1,	10878	737	1	0	0	0	0	0	1	10.6	10.6	54	54	0	0	0	0	0	0	0	0	0	0
1733	NM_019032	chr1	+	150521897	150533412	150524764	150532672	19	150521897,150522297,150524680,150525018,150525373,150525901,150526840,150527904,150528637,150529096,150529414,150529625,150529969,150530420,150530948,150531437,150531762,150532236,150532535,	150521975,150522371,150524784,150525076,150525729,150526598,150526943,150528041,150528842,150529269,150529526,150529811,150530099,150530625,150531125,150531641,150531942,150532381,150533412,	0	ADAMTSL4	cmpl	cmpl	-1,-1,0,2,0,2,0,1,0,1,0,1,1,2,0,0,0,0,1,	35632	13614	1	0	0	0	0	0	0	0	0	0	0	0	0	0	0	0	1	4.11	4.11	58	58
1733	NR_036211	chr1	+	150524404	150524490	150524490	150524490	1	150524404,	150524490,	0	MIR4257	unk	unk	-1,	38139	22536	1	0	0	0	0	0	0	0	0	0	0	0	0	0	0	0	1	4.11	4.11	58	58
1733	NM_001197320	chr1	-	150547026	150552214	150549850	150552006	4	150547026,150550719,150551318,150551898,	150549967,150550967,150551439,150552214,	0	MCL1	cmpl	cmpl	0,1,0,0,	13614	42384	1	0	0	0	0	0	0	0	0	0	0	0	0	0	0	0	1	4.11	4.11	58	58
1733	NM_207045	chr1	-	150594598	150601609	150595319	150601581	5	150594598,150598117,150598954,150599942,150601536,	150595335,150598284,150599002,150600068,150601609,	0	ENSA	cmpl	cmpl	2,0,0,0,0,	42384	17091	2	0	0	0	0	0	1	6.72	6.72	61	61	0	0	0	0	0	1	5.3	5.3	29	29
1734	NM_018178	chr1	-	150618700	150669672	150620796	150667314	5	150618700,150634289,150636107,150667131,150669467,	150621224,150634404,150636239,150667326,150669672,	0	GOLPH3L	cmpl	cmpl	1,0,0,0,-1,	16602	862	1	0	0	0	0	0	0	0	0	0	0	0	0	0	0	0	1	6.72	6.72	61	61
1735	NM_001197325	chr1	-	150782180	150849244	150784496	150849043	21	150782180,150785647,150786552,150788734,150789263,150789557,150789836,150790395,150795669,150799018,150801568,150802379,150804293,150804809,150807013,150808755,150811916,150818738,150825237,150830824,150849018,	150784586,150785814,150786712,150788882,150789366,150789678,150789909,150790506,150795821,150799093,150801703,150802456,150804379,150804875,150807116,150808969,150812130,150818783,150825282,150830936,150849244,	0	ARNT	cmpl	cmpl	0,1,0,2,1,0,2,2,0,0,0,1,2,2,1,0,2,2,2,1,0,	1263	49570	1	0	0	0	0	0	1	14.88	14.88	100	100	0	0	0	0	0	0	0	0	0	0
1736	NM_022075	chr1	-	150937648	150947440	150938623	150941566	11	150937648,150938951,150939231,150939549,150939867,150940139,150940295,150940558,150940870,150941393,150947094,	150938764,150939105,150939338,150939678,150939960,150940190,150940353,150940677,150940988,150941567,150947440,	0	LASS2	cmpl	cmpl	0,2,0,0,0,0,2,0,2,0,-1,	428	7058	1	0	0	0	0	0	0	0	0	0	0	1	5.53	5.53	36	36	0	0	0	0	0
1736	NM_003568	chr1	+	150954498	150968114	150955581	150967798	14	150954498,150954962,150955565,150955813,150956450,150956756,150957061,150958811,150959077,150960347,150960566,150960758,150967052,150967735,	150954855,150955059,150955656,150955910,150956545,150956870,150957152,150958891,150959137,150960432,150960662,150960817,150967175,150968114,	0	ANXA9	cmpl	cmpl	-1,-1,0,0,1,0,0,1,0,0,1,1,0,0,	7058	1186	1	0	0	0	0	0	1	5.53	5.53	36	36	0	0	0	0	0	0	0	0	0	0
1736	NM_001040217	chr1	-	150969300	150979385	150969762	150974667	10	150969300,150970099,150970557,150971844,150972337,150972932,150973725,150974200,150974640,150978787,	150969843,150970255,150970749,150971987,150972440,150973091,150973790,150974258,150974799,150979385,	0	FAM63A	cmpl	cmpl	0,0,0,1,0,0,1,0,0,-1,	1186	1587	2	1	11.21	11.21	88	88	1	6.64	6.64	64	64	0	0	0	0	0	0	0	0	0	0
1737	NM_017860	chr1	+	151020258	151023871	151020323	151022934	2	151020258,151022913,	151021328,151023871,	0	C1orf56	cmpl	cmpl	0,0,	182	8279	1	0	0	0	0	0	0	0	0	0	0	0	0	0	0	0	1	11.6	11.6	65	65
1737	NM_001038707	chr1	-	151023446	151032125	151026722	151028206	6	151023446,151026706,151027491,151028152,151029126,151031954,	151025803,151026797,151027602,151028469,151029262,151032125,	0	CDC42SE1	cmpl	cmpl	-1,0,0,0,-1,-1,	3370	25	1	0	0	0	0	0	1	11.6	11.6	65	65	0	0	0	0	0	0	0	0	0	0
1738	NM_001204848	chr1	+	151129104	151142773	151139000	151141561	7	151129104,151138946,151139409,151139596,151139801,151140619,151141461,	151129198,151139017,151139498,151139694,151139890,151140814,151142773,	0	TNFAIP8L2-SCNM1	cmpl	cmpl	-1,0,2,1,0,2,2,	9964	6160	2	1	7.02	7.02	49	49	1	10.72	10.72	47	47	0	0	0	0	0	0	0	0	0	0
1738	NM_024575	chr1	+	151129104	151132225	151131173	151131728	2	151129104,151131141,	151129198,151132225,	0	TNFAIP8L2	cmpl	cmpl	-1,0,	9964	6272	1	0	0	0	0	0	1	10.72	10.72	47	47	0	0	0	0	0	0	0	0	0	0
1738	NM_001136543	chr1	-	151132223	151138424	151133357	151138258	3	151132223,151134211,151138222,	151133496,151134576,151138424,	0	LYSMD1	cmpl	cmpl	2,0,0,	13083	73	1	0	0	0	0	0	0	0	0	0	0	0	0	0	0	0	1	10.72	10.72	47	47
1738	NM_001204856	chr1	+	151138497	151142773	151139000	151141561	7	151138497,151138946,151139409,151139596,151139801,151140619,151141461,	151138728,151139017,151139498,151139694,151139890,151140814,151142773,	0	SCNM1	cmpl	cmpl	-1,0,2,1,0,2,2,	73	6160	1	0	0	0	0	0	1	7.02	7.02	49	49	0	0	0	0	0	0	0	0	0	0
1738	NM_013353	chr1	-	151142462	151148547	151142556	151147351	10	151142462,151142994,151143395,151143908,151144108,151144743,151145974,151146866,151147228,151148399,	151142579,151143139,151143539,151144016,151144239,151144833,151146091,151147023,151147393,151148547,	0	TMOD4	cmpl	cmpl	1,0,0,0,1,1,1,0,0,-1,	4038	386	1	0	0	0	0	0	0	0	0	0	0	0	0	0	0	0	1	7.02	7.02	49	49
1738	NM_005997	chr1	-	151148933	151162640	151149119	151162597	6	151148933,151150476,151156792,151157981,151158273,151162480,	151149507,151150621,151156969,151158096,151158426,151162640,	0	VPS72	cmpl	cmpl	2,1,1,0,0,0,	386	8380	1	0	0	0	0	0	1	11.62	11.62	44	44	0	0	0	0	0	0	0	0	0	0
1738	NM_001135636	chr1	+	151171020	151222007	151171472	151220341	14	151171020,151196720,151199795,151204146,151204723,151205026,151206672,151209033,151211605,151212430,151214598,151214913,151219395,151220338,	151171557,151196755,151199876,151204277,151204841,151205179,151206972,151209239,151211654,151212515,151214745,151215043,151219441,151222007,	0	PIP5K1A	cmpl	cmpl	0,1,0,0,2,0,0,0,2,0,1,1,2,0,	8380	5189	1	0	0	0	0	0	0	0	0	0	0	1	11.62	11.62	44	44	0	0	0	0	0
217	NM_020832	chr1	+	151254790	151264381	151258767	151263685	9	151254790,151258750,151261003,151261570,151261853,151262153,151262597,151262907,151263190,	151254871,151260882,151261182,151261747,151262016,151262483,151262710,151263049,151264381,	0	ZNF687	cmpl	cmpl	-1,0,0,2,2,0,0,2,0,	14836	48734	1	0	0	0	0	0	1	6.64	6.64	78	78	0	0	0	0	0	0	0	0	0	0
1739	NM_001198773	chr1	-	151264272	151300133	151265327	151288957	13	151264272,151266493,151266884,151271283,151274319,151274669,151276016,151278611,151280049,151288048,151297220,151298647,151299746,	151265509,151266614,151267017,151271549,151274443,151274774,151276126,151278839,151280277,151288985,151297393,151298849,151300133,	0	PI4KB	cmpl	cmpl	1,0,2,0,2,2,0,0,0,0,-1,-1,-1,	24318	12982	1	0	0	0	0	0	0	0	0	0	0	0	0	0	0	0	1	6.64	6.64	78	78
1739	NM_000449	chr1	-	151313115	151319769	151314661	151318796	11	151313115,151315817,151316156,151316672,151316892,151317203,151317581,151318403,151318680,151318957,151319686,	151315654,151315918,151316358,151316754,151317012,151317323,151317664,151318437,151318809,151319082,151319769,	0	RFX5	cmpl	cmpl	0,1,0,2,2,2,0,2,0,-1,-1,	12924	17010	1	1	6.25	6.25	36	36	0	0	0	0	0	0	0	0	0	0	0	0	0	0	0
217	NM_001194937	chr1	-	151375199	151431941	151377277	151414680	19	151375199,151379082,151379386,151379710,151380575,151380884,151381169,151384100,151384771,151395872,151396424,151397430,151400298,151400598,151402078,151403141,151413403,151414556,151431627,	151378940,151379107,151379499,151379767,151380716,151381057,151381304,151384247,151384872,151396027,151396762,151397537,151400490,151400889,151402187,151403317,151413562,151414681,151431941,	0	POGZ	cmpl	cmpl	2,1,2,2,2,0,0,0,1,2,0,1,1,1,0,1,1,0,-1,	787	51920	1	1	5.21	5.21	47	47	0	0	0	0	0	0	0	0	0	0	0	0	0	0	0
1740	NM_020770	chr1	+	151483861	151511167	151490995	151509822	21	151483861,151490981,151492641,151492889,151493071,151495909,151496701,151497149,151498117,151499450,151501825,151502384,151502964,151504877,151506450,151507517,151508075,151508255,151508712,151509205,151509680,	151483991,151491868,151492742,151492959,151493167,151496037,151496834,151497362,151498266,151499583,151502035,151502591,151503222,151505048,151506612,151507607,151508159,151508374,151508821,151509369,151511167,	0	CGN	cmpl	cmpl	-1,0,0,2,0,0,2,0,0,2,0,0,0,0,0,0,0,0,2,0,2,	51920	1613	1	0	0	0	0	0	0	0	0	0	0	1	5.31	5.31	43	43	0	0	0	0	0
1743	NM_053055	chr1	-	151846059	151882113	151847363	151881934	6	151846059,151849476,151860748,151861689,151867483,151881835,	151847404,151849601,151860859,151861849,151867670,151882113,	0	THEM4	cmpl	cmpl	1,2,2,1,0,0,	19886	73272	1	0	0	0	0	0	1	4.98	4.98	40	40	0	0	0	0	0	0	0	0	0	0
1744	NM_002966	chr1	-	151955385	151966714	151955638	151958706	3	151955385,151958574,151966227,	151955800,151958727,151966714,	0	S100A10	cmpl	cmpl	0,0,-1,	73272	38267	3	1	3.46	3.46	79	79	1	5.78	5.78	47	47	0	0	0	0	0	1	10.48	10.48	89	89
1744	NM_005620	chr1	-	152004981	152009511	152005137	152009391	3	152004981,152006123,152009388,	152005299,152006276,152009511,	0	S100A11	cmpl	cmpl	0,0,0,	38267	47108	1	0	0	0	0	0	1	9.42	9.42	57	57	0	0	0	0	0	0	0	0	0	0
1745	NM_001122965	chr1	-	152126070	152131704	152127219	152130365	3	152126070,152130227,152131659,	152129436,152130385,152131704,	0	RPTN	cmpl	cmpl	0,0,-1,	39514	52853	1	0	0	0	0	0	0	0	0	0	0	1	5.13	5.13	51	51	0	0	0	0	0
1751	NM_030663	chr1	+	152850797	152857523	152856898	152857249	2	152850797,152856878,	152850922,152857523,	0	SMCP	cmpl	cmpl	-1,0,	34338	23515	1	0	0	0	0	0	0	0	0	0	0	1	10.29	10.29	46	46	0	0	0	0	0
1756	NM_014624	chr1	-	153507075	153508717	153507171	153507815	3	153507075,153507677,153508424,	153507306,153507836,153508717,	0	S100A6	cmpl	cmpl	0,0,-1,	73938	905	3	0	0	0	0	0	2	7.38	5.615	85	72.5	0	0	0	0	0	1	12.07	12.07	64	64
1756	NM_002962	chr1	-	153509622	153514241	153509771	153512667	4	153509622,153512529,153513860,153514060,	153509912,153512681,153513947,153514241,	0	S100A5	cmpl	cmpl	0,0,-1,-1,	905	1853	1	0	0	0	0	0	0	0	0	0	0	0	0	0	0	0	1	7.38	7.38	60	60
1756	NM_005978	chr1	-	153533584	153538306	153533914	153536350	3	153533584,153536209,153537981,	153534067,153536363,153538306,	0	S100A2	cmpl	cmpl	0,0,-1,	11850	41060	1	0	0	0	0	0	1	3.98	3.98	83	83	0	0	0	0	0	0	0	0	0	0
1756	NM_001024210	chr1	-	153591275	153606568	153591370	153598948	5	153591275,153598795,153603486,153604509,153606433,	153591514,153599009,153603587,153604716,153606568,	0	S100A13	cmpl	cmpl	0,0,-1,-1,-1,	2485	24576	1	1	4.77	4.77	86	86	0	0	0	0	0	0	0	0	0	0	0	0	0	0	0
1757	NM_012437	chr1	+	153631144	153634326	153631219	153633777	4	153631144,153631613,153631923,153633675,	153631362,153631660,153632042,153634326,	0	SNAPIN	cmpl	cmpl	0,2,1,0,	13165	187	1	0	0	0	0	0	0	0	0	0	0	0	0	0	0	0	1	6.42	6.42	66	66
1757	NM_004515	chr1	-	153634513	153643479	153634871	153643398	14	153634513,153635180,153635494,153635690,153636518,153636871,153637695,153638138,153640030,153640475,153640928,153642311,153642646,153643393,	153635032,153635271,153635609,153635752,153636606,153636950,153637812,153638204,153640133,153640553,153641033,153642354,153642706,153643479,	0	ILF2	cmpl	cmpl	1,0,2,0,2,1,1,1,0,0,0,2,2,0,	187	7684	2	0	0	0	0	0	1	7.59	7.59	75	75	0	0	0	0	0	1	6.42	6.42	66	66
1757	NM_000906	chr1	+	153651163	153666468	153651584	153665890	22	153651163,153652976,153653655,153654179,153654973,153655851,153656215,153657439,153658281,153658598,153659121,153659491,153659675,153660109,153660528,153661428,153661663,153661928,153662281,153662759,153665581,153665827,	153652305,153653176,153653769,153654315,153655065,153655987,153656300,153657560,153658356,153658676,153659226,153659563,153659832,153660265,153660697,153661575,153661787,153661997,153662456,153662858,153665673,153666468,	0	NPR1	cmpl	cmpl	0,1,0,0,1,0,1,2,0,0,0,0,0,1,1,2,2,0,0,1,1,0,	7684	34098	1	0	0	0	0	0	0	0	0	0	0	1	7.59	7.59	75	75	0	0	0	0	0
1757	NM_023015	chr1	+	153700566	153746555	153701110	153745746	30	153700566,153713126,153713760,153719432,153719754,153721164,153723570,153724754,153727117,153730047,153732001,153732786,153733302,153734045,153735203,153735708,153736307,153736593,153737165,153737419,153740149,153741368,153742244,153742673,153743160,153744271,153744815,153745114,153745400,153745668,	153701260,153713210,153713844,153719546,153719839,153721231,153723715,153724884,153727215,153730239,153732089,153732866,153733394,153734152,153735323,153735838,153736362,153736697,153737210,153737539,153740303,153741437,153742320,153742787,153743209,153744439,153744916,153745187,153745557,153746555,	0	INTS3	cmpl	cmpl	0,0,0,0,0,1,2,0,1,0,0,1,0,2,1,1,2,0,2,2,2,0,0,1,1,2,2,1,2,0,	34098	1212	1	0	0	0	0	0	0	0	0	0	0	0	0	0	0	0	1	5.06	5.06	37	37
1758	NM_024330	chr1	+	153747767	153752633	153747832	153752478	10	153747767,153748993,153749537,153750236,153750636,153750938,153751162,153751589,153751818,153752301,	153748640,153749203,153749696,153750361,153750831,153751029,153751361,153751687,153751949,153752633,	0	SLC27A3	cmpl	cmpl	0,1,1,1,0,0,1,2,1,0,	1212	24569	1	0	0	0	0	0	1	5.06	5.06	37	37	0	0	0	0	0	0	0	0	0	0
1759	NM_001030	chr1	+	153963238	153964631	153963272	153964569	4	153963238,153963590,153964041,153964540,	153963278,153963699,153964152,153964631,	0	RPS27	cmpl	cmpl	0,0,1,1,	4432	536	1	0	0	0	0	0	1	7.68	7.68	51	51	0	0	0	0	0	0	0	0	0	0
27	NM_001043351	chr1	-	154127779	154155725	154130114	154155595	8	154127779,154142875,154143124,154143888,154145383,154145559,154148590,154155463,	154130197,154142945,154143187,154143964,154145454,154145677,154148724,154155725,	0	TPM3	cmpl	cmpl	1,0,0,2,0,2,0,0,	187	10415	1	0	0	0	0	0	1	5.73	5.73	77	77	0	0	0	0	0	0	0	0	0	0
1762	NM_080429	chr1	+	154293591	154297801	154293631	154296956	6	154293591,154294408,154295457,154295716,154296064,154296757,	154293736,154294535,154295595,154295835,154296282,154297801,	0	AQP10	cmpl	cmpl	0,0,1,1,0,2,	45236	234	1	1	8.35	8.35	50	50	0	0	0	0	0	0	0	0	0	0	0	0	0	0	0
1762	NM_001005855	chr1	+	154298035	154310322	154300617	154310150	12	154298035,154300580,154302871,154303290,154303523,154303919,154304081,154304429,154305093,154306582,154306978,154309823,	154298178,154300648,154302930,154303404,154303622,154303981,154304154,154304500,154305173,154306741,154307067,154310322,	0	ATP8B2	cmpl	cmpl	-1,0,1,0,0,0,2,0,2,1,1,0,	234	67346	1	0	0	0	0	0	1	5.6	5.6	45	45	0	0	0	0	0	0	0	0	0	0
220	NM_000565	chr1	+	154377668	154440188	154378105	154437856	10	154377668,154401671,154402958,154406994,154407465,154408444,154420600,154422386,154426963,154437609,	154378190,154401920,154403082,154407176,154407632,154408586,154420647,154422456,154427057,154440188,	0	IL6R	cmpl	cmpl	0,1,1,2,1,0,1,0,1,2,	53888	11765	3	2	20.83	13.955	88	63.5	1	7.42	7.42	123	123	0	0	0	0	0	0	0	0	0	0
1763	NM_017582	chr1	-	154521050	154531120	154522913	154531029	13	154521050,154523413,154523872,154524246,154524396,154524568,154524879,154525211,154525507,154527210,154527903,154528335,154530702,	154522945,154523480,154523968,154524295,154524455,154524659,154524940,154525296,154525648,154527261,154528008,154528440,154531120,	0	UBE2Q1	cmpl	cmpl	1,0,0,2,0,2,1,0,0,0,0,0,0,	427	9136	1	0	0	0	0	0	1	4.63	4.63	58	58	0	0	0	0	0	0	0	0	0	0
1764	NM_000748	chr1	+	154540256	154552353	154540520	154548408	6	154540256,154541937,154542267,154542733,154543664,154548237,	154540584,154542083,154542312,154542843,154544637,154552353,	0	CHRNB2	cmpl	cmpl	0,1,0,0,2,0,	9136	2180	1	0	0	0	0	0	0	0	0	0	0	1	4.63	4.63	58	58	0	0	0	0	0
1764	NM_001025107	chr1	-	154554533	154600456	154557281	154574232	15	154554533,154557692,154558228,154558656,154560600,154561026,154561844,154562232,154562659,154569280,154569598,154570303,154570877,154573516,154600330,	154557519,154557820,154558341,154558839,154560734,154561149,154561938,154562404,154562885,154569471,154569743,154570452,154571061,154575102,154600456,	0	ADAR	cmpl	cmpl	2,0,1,1,2,2,1,0,2,0,2,0,2,0,-1,	2180	69485	2	2	5.25	4.84	38	34	0	0	0	0	0	0	0	0	0	0	0	0	0	0	0
220	NM_001204087	chr1	-	154669941	154842754	154680451	154842440	9	154669941,154685939,154687351,154698391,154705478,154709519,154744450,154794564,154841507,	154680748,154686009,154687479,154698502,154705620,154709564,154744869,154794660,154842754,	0	KCNN3	cmpl	cmpl	0,2,0,0,2,2,0,0,0,	69485	54453	5	5	10.4	8.81	97	74.8	0	0	0	0	0	0	0	0	0	0	0	0	0	0	0
1767	NM_015872	chr1	+	154975111	154990999	154987136	154989161	4	154975111,154975318,154987130,154988695,	154975162,154975419,154988290,154990999,	0	ZBTB7B	cmpl	cmpl	-1,-1,0,2,	8320	3	2	0	0	0	0	0	2	5.8	5.39	87	65.5	0	0	0	0	0	0	0	0	0	0
1767	NM_001143687	chr1	+	155006281	155023406	155006512	155023344	16	155006281,155006447,155006910,155011878,155012960,155013872,155014189,155015210,155015827,155018368,155018600,155018835,155019671,155020262,155020532,155023092,	155006330,155006573,155007036,155012007,155013100,155014089,155014333,155015332,155015985,155018468,155018696,155018962,155019788,155020405,155020646,155023406,	0	DCST1	cmpl	cmpl	-1,0,1,1,1,0,1,1,0,2,0,0,1,1,0,0,	24	355	1	0	0	0	0	0	0	0	0	0	0	0	0	0	0	0	1	6.19	6.19	59	59
1767	NM_003815	chr1	+	155023761	155035252	155023862	155034978	21	155023761,155025146,155025892,155026385,155026625,155026789,155028265,155028407,155028555,155028861,155029428,155029663,155030112,155030326,155030721,155031185,155032377,155032680,155033238,155034720,155034935,	155023941,155025253,155025969,155026464,155026702,155026982,155028328,155028476,155028725,155028946,155029577,155029838,155030205,155030631,155030917,155031263,155032450,155032819,155033308,155034845,155035252,	0	ADAM15	cmpl	cmpl	0,1,0,2,0,2,0,0,0,2,0,2,0,0,2,0,0,1,2,0,2,	355	960	2	1	13.57	13.57	71	71	1	6.19	6.19	59	59	0	0	0	0	0	0	0	0	0	0
220	NM_004952	chr1	+	155051347	155060014	155051417	155059019	5	155051347,155057566,155058352,155058603,155058888,	155051545,155057880,155058418,155058681,155060014,	0	EFNA3	cmpl	cmpl	0,2,1,1,1,	9318	40334	1	1	11.74	11.74	59	59	0	0	0	0	0	0	0	0	0	0	0	0	0	0	0
1768	NM_004428	chr1	+	155100348	155107386	155100453	155106543	5	155100348,155103814,155105978,155106205,155106430,	155100545,155104110,155106044,155106256,155107386,	0	EFNA1	cmpl	cmpl	0,2,1,1,1,	40334	901	1	0	0	0	0	0	1	3.87	3.87	56	56	0	0	0	0	0	0	0	0	0	0
1768	NM_001122837	chr1	+	155108287	155111334	155108428	155110757	5	155108287,155108774,155110036,155110454,155110655,	155108467,155108852,155110198,155110574,155111334,	0	SLC50A1	cmpl	cmpl	0,0,0,0,0,	901	1032	1	0	0	0	0	0	1	8.2	8.2	109	109	0	0	0	0	0	0	0	0	0	0
1768	NM_018973	chr1	-	155112366	155112883	155112437	155112806	1	155112366,	155112883,	0	DPM3	cmpl	cmpl	0,	1032	29000	1	0	0	0	0	0	1	3.83	3.83	46	46	0	0	0	0	0	0	0	0	0	0
1768	NM_025058	chr1	+	155146359	155157445	155146442	155156666	10	155146359,155147861,155148363,155149407,155149670,155150477,155150967,155152107,155154327,155156272,	155146505,155148123,155148707,155149551,155149766,155150731,155151089,155152410,155154625,155157445,	0	TRIM46	cmpl	cmpl	0,0,1,0,0,0,2,1,1,2,	555	854	1	0	0	0	0	0	1	5.31	5.31	47	47	0	0	0	0	0	0	0	0	0	0
1768	NM_001018016	chr1	-	155158299	155162706	155158610	155162634	8	155158299,155159700,155159930,155160197,155160483,155160638,155161973,155162576,	155158685,155159850,155160052,155160334,155160539,155160707,155162101,155162706,	0	MUC1	cmpl	cmpl	0,0,1,2,0,0,1,0,	854	10000000	2	0	0	0	0	0	1	12.39	12.39	91	91	1	5.88	5.88	41	41	0	0	0	0	0
1768	NR_030281	chr1	+	155164967	155165063	155165063	155165063	1	155164967,	155165063,	0	MIR92B	unk	unk	-1,	2261	315	1	0	0	0	0	0	1	12.39	12.39	91	91	0	0	0	0	0	0	0	0	0	0
1768	NM_002455	chr1	+	155178489	155183614	155178595	155183489	8	155178489,155180136,155180338,155181917,155182175,155182484,155183027,155183274,	155179123,155180206,155180418,155182010,155182358,155182561,155183182,155183614,	0	MTX1	cmpl	cmpl	0,0,1,0,0,0,2,1,	799	1	1	0	0	0	0	0	1	5.88	5.88	41	41	0	0	0	0	0	0	0	0	0	0
27	NR_002188	chr1	-	155183615	155197325	155197325	155197325	13	155183615,155184358,155184844,155185353,155185552,155186174,155186647,155187030,155187309,155187754,155188178,155188638,155197172,	155184264,155184475,155184953,155185442,155185578,155186412,155186820,155187164,155187384,155187840,155188270,155188733,155197325,	0	GBAP1	unk	unk	-1,-1,-1,-1,-1,-1,-1,-1,-1,-1,-1,-1,-1,	1	6913	1	0	0	0	0	0	1	4.43	4.43	69	69	0	0	0	0	0	0	0	0	0	0
1769	NM_000157	chr1	-	155204238	155211069	155204785	155210903	11	155204238,155204985,155205471,155206035,155207131,155207924,155208307,155209406,155209676,155210420,155210876,	155204891,155205102,155205635,155206260,155207369,155208097,155208441,155209553,155209868,155210508,155211069,	0	GBA	cmpl	cmpl	2,2,0,0,2,0,1,1,1,0,0,	6913	5926	2	0	0	0	0	0	0	0	0	0	0	1	10.94	10.94	90	90	1	4.43	4.43	69	69
1769	NM_006589	chr1	-	155216995	155225274	155217572	155224668	12	155216995,155217840,155218195,155220066,155220885,155221292,155221523,155223415,155223649,155223874,155224190,155224443,	155217746,155218094,155218264,155220612,155220955,155221392,155221696,155223523,155223769,155223985,155224247,155225274,	0	FAM189B	cmpl	cmpl	0,1,1,1,0,2,0,0,0,0,0,0,	2342	495	1	0	0	0	0	0	0	0	0	0	0	0	0	0	0	0	1	10.94	10.94	90	90
1769	NM_003993	chr1	-	155232658	155243281	155233008	155240768	13	155232658,155233740,155234011,155234258,155234435,155235650,155236519,155237800,155238083,155238498,155239278,155240598,155242991,	155233191,155233831,155234091,155234341,155234565,155235745,155236686,155237917,155238150,155238583,155239507,155240768,155243281,	0	CLK2	cmpl	cmpl	0,2,0,1,0,1,2,2,1,0,2,0,-1,	463	4092	1	1	8.34	8.34	65	65	0	0	0	0	0	0	0	0	0	0	0	0	0	0	0
1769	NM_001135822	chr1	+	155278538	155290457	155279855	155290400	10	155278538,155279854,155282045,155287731,155287959,155288455,155288646,155289401,155289584,155290199,	155278756,155279996,155282186,155287812,155288082,155288544,155288719,155289479,155289719,155290457,	0	FDPS	cmpl	cmpl	-1,0,0,0,0,0,2,0,0,0,	7313	182	1	0	0	0	0	0	1	5.39	5.39	53	53	0	0	0	0	0	0	0	0	0	0
1769	NM_001039517	chr1	-	155290250	155293938	155290568	155291279	2	155290250,155293868,	155291486,155293938,	0	C1orf104	cmpl	cmpl	0,-1,	19025	279	1	0	0	0	0	0	0	0	0	0	0	0	0	0	0	0	1	5.39	5.39	53	53
1769	NM_001105203	chr1	+	155290639	155300909	155291564	155300362	10	155290639,155291478,155294635,155294892,155295106,155295357,155295654,155296370,155297940,155300193,	155290782,155292921,155294734,155294969,155295281,155295463,155295701,155296923,155298066,155300909,	0	RUSC1	cmpl	cmpl	-1,0,1,1,0,1,2,1,2,2,	182	4142	1	1	4.13	4.13	80	80	0	0	0	0	0	0	0	0	0	0	0	0	0	0	0
221	NM_018489	chr1	-	155305051	155532324	155307450	155491310	28	155305051,155307879,155309118,155311726,155313104,155313394,155313973,155316173,155317446,155319117,155319332,155322496,155324263,155327106,155327375,155330091,155340294,155340567,155348071,155348293,155349833,155365249,155385534,155408117,155429587,155447676,155490890,155531943,	155307542,155308181,155309159,155311893,155313277,155313533,155314064,155316260,155317695,155319250,155319387,155322649,155324421,155327201,155327540,155330200,155340441,155340774,155348180,155348339,155349907,155365344,155385714,155408859,155429689,155452240,155491409,155532324,	0	ASH1L	cmpl	cmpl	1,2,0,1,2,1,0,0,0,2,1,1,2,0,0,2,2,2,1,0,1,2,2,1,1,0,0,-1,	4142	47682	1	0	0	0	0	0	1	8.92	8.92	53	53	0	0	0	0	0	0	0	0	0	0
1771	NR_027023	chr1	+	155531771	155533735	155533735	155533735	1	155531771,	155533735,	0	LOC645676	unk	unk	-1,	127718	46271	1	0	0	0	0	0	1	8.92	8.92	53	53	0	0	0	0	0	0	0	0	0	0
221	NM_018116	chr1	+	155580006	155584758	155580039	155584064	14	155580006,155580215,155580829,155581006,155581339,155581479,155581773,155581972,155582208,155582634,155582839,155583252,155583447,155583849,	155580123,155580351,155580899,155581082,155581394,155581618,155581891,155582107,155582361,155582766,155583024,155583357,155583557,155584758,	0	MSTO1	cmpl	cmpl	0,0,1,2,0,1,2,0,0,0,0,2,2,1,	46271	44474	1	0	0	0	0	0	1	6.11	6.11	36	36	0	0	0	0	0	0	0	0	0	0
1772	NM_001198899	chr1	-	155629232	155649620	155629447	155649291	8	155629232,155631097,155638417,155640110,155642350,155644800,155646338,155649199,	155630704,155631214,155638568,155640255,155642522,155644887,155646537,155649620,	0	YY1AP1	cmpl	cmpl	0,0,2,1,0,0,2,0,	44474	10000000	2	0	0	0	0	0	0	0	0	0	0	1	9.56	9.56	53	53	1	7.89	7.89	44	44
1772	NM_001199849	chr1	+	155658881	155708800	155679570	155708033	14	155658881,155678823,155679563,155686796,155691307,155695172,155695717,155697398,155698832,155698998,155701146,155701734,155706736,155707947,	155658965,155678916,155679615,155686919,155691409,155695281,155695810,155697529,155698913,155699157,155701206,155701824,155706854,155708800,	0	DAP3	cmpl	cmpl	-1,-1,0,0,0,0,1,1,0,0,0,0,0,1,	58	6808	1	1	9.56	9.56	53	53	0	0	0	0	0	0	0	0	0	0	0	0	0	0	0
1773	NR_024117	chr1	+	155715608	155721369	155721369	155721369	14	155715608,155715795,155716409,155716586,155716919,155717059,155717353,155717552,155718190,155718396,155719117,155719312,155719713,155721223,	155715703,155715931,155716479,155716726,155716974,155717198,155717471,155717687,155718322,155718579,155719222,155719422,155720673,155721369,	0	MSTO2P	unk	unk	-1,-1,-1,-1,-1,-1,-1,-1,-1,-1,-1,-1,-1,-1,	6808	13206	1	0	0	0	0	0	1	6.64	6.64	53	53	0	0	0	0	0	0	0	0	0	0
1773	NM_001037533	chr1	-	155719509	155826972	155720374	155823571	32	155719509,155721557,155721750,155722994,155724165,155726748,155726970,155727681,155730234,155731980,155733102,155734790,155737215,155740857,155742856,155744792,155746185,155747412,155753776,155755124,155764840,155774739,155783424,155784120,155785595,155786002,155790396,155791264,155792076,155796627,155823066,155826949,	155720524,155721660,155722378,155723205,155724279,155726868,155727114,155727825,155730432,155732165,155733355,155736500,155737332,155741008,155743001,155744964,155746272,155747611,155753880,155755165,155764942,155774932,155783595,155784240,155785691,155786053,155790447,155791339,155792267,155796819,155823597,155826972,	0	GON4L	cmpl	cmpl	0,2,1,0,0,0,0,0,0,1,0,0,0,2,1,0,0,2,0,1,1,0,0,0,0,0,0,0,1,1,0,-1,	10709	2287	1	0	0	0	0	0	0	0	0	0	0	0	0	0	0	0	1	6.64	6.64	53	53
221	NM_152280	chr1	+	155829259	155854990	155829552	155851299	4	155829259,155837755,155850290,155850988,	155829586,155838582,155850414,155854990,	0	SYT11	cmpl	cmpl	0,1,0,1,	2287	12610	1	0	0	0	0	0	1	5.47	5.47	110	110	0	0	0	0	0	0	0	0	0	0
1774	NM_014949	chr1	-	155882835	155904188	155883911	155904164	14	155882835,155885663,155886415,155887289,155891165,155891651,155893417,155895422,155896466,155896894,155899086,155899502,155903423,155904126,	155884111,155885755,155886528,155887463,155891419,155891709,155893478,155895634,155896630,155896947,155899166,155899631,155903640,155904188,	0	KIAA0907	cmpl	cmpl	1,2,0,0,1,0,2,0,1,2,0,0,2,0,	1658	7291	1	0	0	0	0	0	1	7.15	7.15	35	35	0	0	0	0	0	0	0	0	0	0
1774	NR_003005	chr1	-	155895748	155895877	155895877	155895877	1	155895748,	155895877,	0	SCARNA4	unk	unk	-1,	5915	15602	1	0	0	0	0	0	0	0	0	0	0	1	7.15	7.15	35	35	0	0	0	0	0
1774	NM_181885	chr1	+	155911479	155912625	155911500	155912625	1	155911479,	155912625,	0	RXFP4	cmpl	cmpl	0,	7291	4004	1	0	0	0	0	0	0	0	0	0	0	1	7.15	7.15	35	35	0	0	0	0	0
1774	NM_001162383	chr1	-	155916629	155948336	155917732	155948218	22	155916629,155920089,155920619,155921273,155921531,155921709,155921906,155922418,155924692,155927503,155928110,155931451,155931895,155932383,155932723,155934778,155935093,155935421,155936206,155936610,155938946,155948155,	155917806,155920273,155921063,155921324,155921567,155921777,155922026,155922619,155924760,155927673,155928187,155931700,155932013,155932509,155932974,155934922,155935203,155935551,155936270,155936678,155939091,155948336,	0	ARHGEF2	cmpl	cmpl	1,0,0,0,0,1,1,1,2,0,1,1,0,0,1,1,2,1,0,1,0,0,	4004	30502	1	0	0	0	0	0	1	4.89	4.89	61	61	0	0	0	0	0	0	0	0	0	0
1775	NM_003145	chr1	-	155978838	155990758	155979330	155989958	6	155978838,155981600,155984751,155988060,155989803,155990678,	155979441,155981678,155984860,155988159,155989958,155990758,	0	SSR2	cmpl	cmpl	0,0,2,2,0,-1,	30502	14333	1	0	0	0	0	0	1	5.9	5.9	30	30	0	0	0	0	0	0	0	0	0	0
1775	NM_020131	chr1	-	156005091	156023516	156006768	156023492	11	156005091,156011275,156011662,156011943,156012564,156013788,156018291,156020081,156020900,156021496,156023384,	156006921,156011462,156011778,156012027,156012704,156014014,156018450,156020344,156021118,156021648,156023516,	0	UBQLN4	cmpl	cmpl	0,2,0,0,1,0,0,1,2,0,0,	14333	1000	1	0	0	0	0	0	0	0	0	0	0	0	0	0	0	0	1	5.9	5.9	30	30
1775	NM_001145264	chr1	+	156024516	156028301	156024680	156028162	3	156024516,156025053,156028105,	156024748,156025216,156028301,	0	LAMTOR2	cmpl	cmpl	0,2,0,	1000	2664	1	0	0	0	0	0	1	7.62	7.62	54	54	0	0	0	0	0	0	0	0	0	0
1775	NM_001093725	chr1	-	156041803	156051789	156046364	156051789	2	156041803,156051335,	156047473,156051789,	0	MEX3A	cmpl	cmpl	1,0,	1508	32671	1	0	0	0	0	0	0	0	0	0	0	1	4.66	4.66	68	68	0	0	0	0	0
221	NM_005572	chr1	+	156084460	156107657	156084709	156107555	10	156084460,156100407,156104193,156104595,156104977,156105691,156106004,156106711,156106903,156107444,	156085065,156100564,156104319,156104766,156105103,156105912,156106227,156106819,156107023,156107657,	0	LMNA	cmpl	cmpl	0,2,0,0,0,0,2,0,0,0,	32671	12077	4	1	20.66	20.66	171	171	0	0	0	0	0	2	8.63	6.645	73	70.5	1	5.81	5.81	29	29
1776	NM_001193301	chr1	+	156119734	156147542	156124369	156146788	15	156119734,156124340,156126204,156127860,156128178,156128509,156130233,156130695,156131136,156132734,156142616,156144612,156144876,156145346,156146195,	156119884,156124508,156126365,156127923,156128277,156128615,156130350,156130820,156131309,156132885,156142797,156144731,156145034,156145447,156147542,	0	SEMA4A	cmpl	cmpl	-1,0,1,0,0,0,1,1,0,2,0,1,0,2,1,	9856	16187	1	0	0	0	0	0	0	0	0	0	0	1	5.81	5.81	29	29	0	0	0	0	0
1776	NM_001199653	chr1	+	156182778	156209868	156182806	156209378	5	156182778,156202110,156203418,156206139,156209338,	156182967,156202216,156203519,156206274,156209868,	0	PMF1	cmpl	cmpl	0,2,0,2,2,	191	2082	1	1	6.31	6.31	40	40	0	0	0	0	0	0	0	0	0	0	0	0	0	0	0
1776	NM_001199661	chr1	+	156182778	156213123	156182806	156212874	7	156182778,156202110,156203418,156206139,156212343,156212552,156212823,	156182967,156202216,156203519,156206274,156212382,156212622,156213123,	0	PMF1-BGLAP	cmpl	cmpl	0,2,0,2,2,2,0,	191	83	1	1	6.31	6.31	40	40	0	0	0	0	0	0	0	0	0	0	0	0	0	0	0
1777	NR_026678	chr1	+	156252703	156262234	156262234	156262234	4	156252703,156254974,156256050,156261175,	156252856,156255774,156256264,156262234,	0	TMEM79	unk	unk	-1,-1,-1,-1,	83	249	1	0	0	0	0	0	1	6.89	6.89	30	30	0	0	0	0	0	0	0	0	0	0
1777	NM_001008800	chr1	-	156278751	156308206	156278989	156307975	12	156278751,156280348,156280740,156281831,156286956,156287205,156288658,156290629,156294762,156303337,156305617,156307944,	156279094,156280480,156280986,156282012,156287038,156287338,156288808,156290816,156294880,156303434,156305679,156308206,	0	CCT3	cmpl	cmpl	0,0,0,2,1,0,0,2,1,0,1,0,	9323	30796	1	0	0	0	0	0	1	5.43	5.43	35	35	0	0	0	0	0	0	0	0	0	0
1777	NM_144627	chr1	+	156307104	156316785	156309548	156316773	4	156307104,156309424,156314370,156316558,	156307340,156309582,156314499,156316785,	0	C1orf182	cmpl	cmpl	-1,0,1,1,	37676	22217	1	0	0	0	0	0	1	5.43	5.43	35	35	0	0	0	0	0	0	0	0	0	0
1778	NM_005920	chr1	-	156433518	156470529	156437436	156453084	12	156433518,156437784,156438571,156444899,156446285,156446803,156449081,156449377,156450625,156452228,156453030,156470277,	156437448,156438091,156438812,156445029,156446306,156446994,156449138,156449588,156450763,156452432,156453222,156470529,	0	MEF2D	cmpl	cmpl	0,2,1,0,0,1,1,0,0,0,0,-1,	34334	24667	3	1	6.2	6.2	31	31	1	6.77	6.77	22	22	1	8.43	8.43	28	28	0	0	0	0	0
222	NM_178229	chr1	-	156495196	156542396	156496277	156542321	38	156495196,156497743,156498300,156498707,156499896,156500951,156502771,156503564,156503800,156504292,156504954,156506972,156508600,156509165,156509629,156510499,156513772,156513943,156514180,156517864,156518139,156518372,156520052,156521496,156521765,156524026,156526324,156530725,156531629,156532378,156532925,156533344,156533548,156534406,156535818,156536181,156539167,156542284,	156496391,156497852,156498402,156498874,156500109,156501039,156502898,156503667,156503933,156504525,156505039,156507113,156508825,156509329,156509782,156510708,156513842,156514015,156514264,156518035,156518279,156518540,156520143,156521660,156521887,156524184,156526485,156530813,156531793,156532457,156533104,156533458,156533616,156534483,156535896,156536338,156539255,156542396,	0	IQGAP3	cmpl	cmpl	0,2,2,0,0,2,1,0,2,0,2,2,2,0,0,1,0,0,0,0,1,1,0,1,2,0,1,0,1,0,1,1,2,0,0,2,1,0,	24667	7122	1	0	0	0	0	0	0	0	0	0	0	0	0	0	0	0	1	8.43	8.43	28	28
1779	NM_021948	chr1	+	156611739	156629320	156615846	156628926	14	156611739,156615838,156616592,156617299,156617774,156618359,156621247,156622039,156626073,156626729,156627466,156627918,156628334,156628818,	156612067,156615937,156616967,156617474,156617902,156618653,156621481,156622684,156626181,156626888,156627549,156628063,156628525,156629320,	0	BCAN	cmpl	cmpl	-1,0,1,1,2,1,1,1,1,1,1,0,1,0,	16222	9235	1	0	0	0	0	0	0	0	0	0	0	0	0	0	0	0	1	10.82	10.82	42	42
1780	NM_006617	chr1	-	156638555	156647189	156639113	156647056	4	156638555,156643245,156645007,156646273,	156642997,156643319,156645132,156647189,	0	NES	cmpl	cmpl	1,2,0,0,	9235	22210	1	0	0	0	0	0	0	0	0	0	0	0	0	0	0	0	1	10.82	10.82	42	42
1780	NM_001126050	chr1	-	156711898	156722240	156713240	156722155	6	156711898,156713443,156713954,156714799,156715088,156722020,	156713247,156713670,156714140,156714938,156715165,156722240,	0	HDGF	cmpl	cmpl	2,0,0,2,0,0,	975	15033	2	1	8.17	8.17	63	63	1	8	8	27	27	0	0	0	0	0	0	0	0	0	0
222	NM_005973	chr1	+	156737273	156770609	156737563	156770252	7	156737273,156752073,156756399,156761488,156764456,156767067,156770165,	156738031,156752121,156756966,156761584,156764600,156767133,156770609,	0	PRCC	cmpl	cmpl	0,0,0,0,0,0,0,	15033	5425	2	1	15.41	15.41	116	116	0	0	0	0	0	1	8	8	27	27	0	0	0	0	0
1781	NM_001161441	chr1	-	156776034	156786640	156776969	156786500	9	156776034,156776966,156778994,156779452,156783639,156783996,156784828,156785797,156786466,	156776365,156777137,156779282,156779599,156783808,156784116,156785013,156785886,156786640,	0	SH2D2A	cmpl	cmpl	-1,0,0,0,2,2,0,1,0,	5425	24024	1	0	0	0	0	0	0	0	0	0	0	1	8.22	8.22	44	44	0	0	0	0	0
1781	NM_001007792	chr1	+	156785541	156851642	156785621	156851434	17	156785541,156811872,156834145,156834519,156836701,156837895,156838296,156841414,156843424,156844362,156844697,156845311,156845871,156846191,156848913,156849790,156851248,	156785630,156811985,156834220,156834591,156836770,156838041,156838439,156841547,156843751,156844418,156844800,156845458,156846002,156846364,156849154,156849949,156851642,	0	NTRK1	cmpl	cmpl	0,0,2,2,2,2,1,0,1,1,0,1,1,0,2,0,0,	14932	11880	2	2	12.8	10.51	44	42.5	0	0	0	0	0	0	0	0	0	0	0	0	0	0	0
1781	NM_014215	chr1	-	156810664	156828712	156810664	156828413	22	156810664,156811185,156811456,156811903,156812189,156812795,156813218,156813966,156814253,156814498,156814867,156815163,156815410,156815743,156816310,156818712,156819037,156821081,156821437,156821679,156823543,156828328,	156810896,156811320,156811586,156812063,156812300,156813025,156813271,156814072,156814416,156814635,156815088,156815205,156815606,156815911,156816549,156818839,156819252,156821226,156821580,156821983,156824095,156828712,	0	INSRR	cmpl	cmpl	2,2,1,0,0,1,2,1,0,1,2,2,1,1,2,1,2,1,2,1,1,0,	24024	1958	2	1	12.8	12.8	41	41	0	0	0	0	0	0	0	0	0	0	1	8.22	8.22	44	44
222	NM_144702	chr1	+	156890423	156902880	156890595	156902761	15	156890423,156893740,156894215,156894434,156894729,156896993,156897287,156897524,156897706,156899071,156899427,156900320,156901707,156902215,156902644,	156890755,156893890,156894344,156894510,156894807,156897062,156897447,156897608,156897796,156899221,156899521,156900409,156901819,156902337,156902880,	0	LRRC71	cmpl	cmpl	0,1,1,1,2,2,2,0,0,0,0,1,0,1,0,	4197	1751	1	1	26.56	26.56	82	82	0	0	0	0	0	0	0	0	0	0	0	0	0	0	0
1782	NM_014784	chr1	-	156904631	157015162	156905791	157014122	40	156904631,156906607,156907040,156908209,156909339,156909998,156911163,156911655,156912481,156913726,156914149,156914810,156915836,156916453,156916727,156917095,156917560,156917972,156918110,156921364,156924683,156925494,156926211,156927583,156928533,156928837,156930209,156931468,156932994,156933311,156937778,156939073,156939789,156946774,156947995,156949020,156950228,156954130,156955873,157014090,	156905850,156906797,156907288,156908305,156909702,156910217,156911225,156911781,156912572,156913894,156914225,156914989,156915954,156916579,156916807,156917242,156917748,156918020,156918290,156921491,156924713,156925591,156926356,156927607,156928656,156928934,156930252,156931567,156933096,156933386,156937916,156939150,156939835,156946846,156948174,156949078,156950278,156954229,156955965,157015162,	0	ARHGEF11	cmpl	cmpl	1,0,1,1,1,1,2,2,1,1,0,1,0,0,1,1,2,2,2,1,1,0,2,2,2,1,0,0,0,0,0,1,0,0,1,0,1,1,2,0,	1751	46672	1	1	9.64	9.64	47	47	0	0	0	0	0	0	0	0	0	0	0	0	0	0	0
1786	NM_001195388	chr1	-	157483166	157522310	157485391	157522152	17	157483166,157485631,157488218,157488489,157489532,157490220,157490806,157494068,157497406,157504403,157508875,157512648,157514051,157514620,157516732,157519349,157522121,	157485554,157485663,157488277,157488572,157489560,157490337,157491082,157494347,157497685,157504682,157509154,157512927,157514336,157514872,157516987,157519370,157522310,	0	FCRL5	cmpl	cmpl	2,0,1,2,1,1,1,1,1,1,1,1,1,1,1,1,0,	374783	21228	1	0	0	0	0	0	0	0	0	0	0	0	0	0	0	0	1	13.33	13.33	29	29
1790	NM_018240	chr1	+	157963062	158065844	157963466	158064910	15	157963062,158045902,158047780,158054211,158056385,158057544,158057795,158058116,158059291,158059507,158061147,158063128,158063412,158064102,158064433,	157963518,158046052,158047930,158054369,158056536,158057650,158057944,158058244,158059418,158059608,158061346,158063236,158063552,158064180,158065844,	0	KIRREL	cmpl	cmpl	0,1,1,1,0,1,2,1,0,1,0,1,1,0,0,	151428	35989	1	1	16.05	16.05	83	83	0	0	0	0	0	0	0	0	0	0	0	0	0	0	0
1803	NM_017823	chr1	+	159750758	159752333	159750890	159752128	3	159750758,159750888,159751942,	159750783,159751157,159752333,	0	DUSP23	cmpl	cmpl	-1,0,0,	66379	19839	1	0	0	0	0	0	0	0	0	0	0	0	0	0	0	0	1	10.01	10.01	36	36
225	NM_001004310	chr1	+	159772172	159786047	159772214	159785451	10	159772172,159776385,159777967,159778750,159779191,159779883,159783278,159784010,159785217,159785325,	159772245,159776406,159778234,159779035,159779473,159780006,159783344,159784082,159785249,159786047,	0	FCRL6	cmpl	cmpl	0,1,1,1,1,1,1,1,1,0,	19839	10431	1	0	0	0	0	0	1	10.01	10.01	36	36	0	0	0	0	0	0	0	0	0	0
1804	NM_012337	chr1	-	159842153	159869906	159842274	159869888	12	159842153,159842733,159846345,159847138,159850343,159854225,159856300,159857630,159858141,159860269,159862969,159869885,	159842353,159842958,159846539,159847252,159850490,159854355,159856479,159857801,159858286,159860412,159863095,159869906,	0	CCDC19	cmpl	cmpl	2,2,0,0,0,2,0,0,2,0,0,0,	9706	17996	1	0	0	0	0	0	0	0	0	0	0	1	7.9	7.9	42	42	0	0	0	0	0
1804	NM_003564	chr1	-	159887902	159895284	159888589	159890299	5	159887902,159889063,159889450,159890119,159895239,	159888731,159889166,159889625,159890327,159895284,	0	TAGLN2	cmpl	cmpl	2,1,0,0,-1,	17996	1544	2	0	0	0	0	0	1	8.18	8.18	37	37	0	0	0	0	0	1	7.9	7.9	42	42
225	NM_001098398	chr1	-	160258376	160313354	160259946	160312960	33	160258376,160260281,160261124,160261608,160261801,160262273,160262955,160263175,160264273,160264557,160265525,160265850,160267132,160267345,160268634,160268891,160275222,160275477,160276143,160276952,160278890,160279981,160281657,160282874,160283779,160293220,160295332,160302237,160303392,160305031,160309698,160309970,160312920,	160260006,160260476,160261286,160261719,160261988,160262410,160263024,160263253,160264383,160264647,160265649,160265939,160267228,160267535,160268781,160269054,160275388,160275563,160276283,160277035,160278966,160280048,160281808,160282957,160283915,160293320,160295442,160302347,160303469,160305112,160309772,160310084,160313354,	0	COPA	cmpl	cmpl	0,0,0,0,2,0,0,0,1,1,0,1,1,0,0,2,1,2,0,1,0,2,1,2,1,0,1,2,0,0,1,1,0,	3435	23506	1	1	17.6	17.6	46	46	0	0	0	0	0	0	0	0	0	0	0	0	0	0	0
1807	NR_002190	chr1	+	160287054	160288260	160288260	160288260	1	160287054,	160288260,	0	SUMO1P3	unk	unk	-1,	32113	24802	1	0	0	0	0	0	0	0	0	0	0	1	17.6	17.6	46	46	0	0	0	0	0
1813	NM_030916	chr1	-	161040780	161059385	161042450	161059086	9	161040780,161043014,161043509,161044006,161044400,161046144,161047242,161049379,161059007,	161042675,161043089,161043585,161044163,161044549,161046265,161047533,161049739,161059385,	0	PVRL4	cmpl	cmpl	0,0,2,1,2,1,1,1,0,	1020	8765	1	1	6.93	6.93	25	25	0	0	0	0	0	0	0	0	0	0	0	0	0	0	0
1814	NM_004550	chr1	+	161169104	161184184	161172175	161183983	15	161169104,161171936,161173226,161176196,161178982,161179272,161179646,161179900,161180093,161180380,161182140,161183169,161183438,161183653,161183945,	161169313,161172270,161173333,161176387,161179103,161179385,161179721,161179978,161180179,161180500,161182270,161183265,161183522,161183711,161184184,	0	NDUFS2	cmpl	cmpl	-1,0,2,1,0,1,0,0,0,2,2,0,0,0,1,	259	902	1	1	6.64	6.64	25	25	0	0	0	0	0	0	0	0	0	0	0	0	0	0	0
1814	NM_004106	chr1	+	161185086	161189038	161185111	161188733	5	161185086,161187775,161188030,161188492,161188670,	161185160,161187867,161188066,161188513,161189038,	0	FCER1G	cmpl	cmpl	0,1,0,0,0,	902	3044	1	1	7.59	7.59	35	35	0	0	0	0	0	0	0	0	0	0	0	0	0	0	0
1814	NM_001077478	chr1	-	161199455	161208000	161199471	161206355	9	161199455,161200602,161200906,161201118,161202596,161202958,161205636,161206248,161207830,	161199562,161200708,161201035,161201264,161202736,161203128,161205767,161206388,161208000,	0	NR1I3	cmpl	cmpl	2,1,1,2,0,1,2,0,-1,	161199455	20516	1	0	0	0	0	0	0	0	0	0	0	0	0	0	0	0	1	7.59	7.59	35	35
1815	NM_001102566	chr1	+	161228516	161255240	161228764	161254271	3	161228516,161253457,161254128,	161228773,161253512,161255240,	0	PCP4L1	cmpl	cmpl	0,0,1,	20516	19284	1	1	22.57	22.57	76	76	0	0	0	0	0	0	0	0	0	0	0	0	0	0	0
1817	NM_002155	chr1	+	161494035	161496687	161494448	161496380	1	161494035,	161496687,	0	HSPA6	cmpl	cmpl	0,	4675	14863	2	0	0	0	0	0	0	0	0	0	0	0	0	0	0	0	2	12.53	10.745	44	37
1817	NM_000569	chr1	-	161511550	161519818	161512801	161519634	5	161511550,161514490,161518210,161518800,161519486,	161512989,161514748,161518468,161518821,161519818,	0	FCGR3A	cmpl	cmpl	1,1,1,1,0,	14863	31310	2	0	0	0	0	0	0	0	0	0	0	0	0	0	0	0	2	12.53	10.745	44	37
1818	NM_001002901	chr1	+	161692456	161697933	161692462	161697452	6	161692456,161692778,161693156,161695610,161696492,161697036,	161692493,161692799,161693411,161695877,161696783,161697933,	0	FCRLB	cmpl	cmpl	0,1,1,1,1,1,	8314	21647	1	0	0	0	0	0	0	0	0	0	0	0	0	0	0	0	1	16.66	16.66	58	58
1818	NM_007240	chr1	+	161719580	161726952	161719591	161726737	6	161719580,161721457,161721655,161722157,161722864,161726575,	161719935,161721571,161721774,161722254,161723051,161726952,	0	DUSP12	cmpl	cmpl	0,2,2,1,2,0,	21647	9131	1	0	0	0	0	0	0	0	0	0	0	1	16.66	16.66	58	58	0	0	0	0	0
1820	NM_015441	chr1	-	161952981	161993644	161953464	161993220	8	161952981,161954593,161967614,161969902,161976086,161987189,161989708,161993046,	161954066,161954770,161968139,161970128,161976263,161987297,161989972,161993644,	0	OLFML2B	cmpl	cmpl	1,1,1,0,0,0,0,0,	24129	45936	1	1	15.62	15.62	64	64	0	0	0	0	0	0	0	0	0	0	0	0	0	0	0
227	NM_001164757	chr1	+	162039580	162339813	162039967	162337257	10	162039580,162124194,162257133,162270437,162302806,162313624,162324976,162326749,162335193,162336841,	162040072,162124266,162257226,162270496,162302915,162313766,162325143,162326926,162335359,162339813,	0	NOS1AP	cmpl	cmpl	0,0,0,0,2,0,1,0,0,1,	45936	3701	1	1	7.59	7.59	38	38	0	0	0	0	0	0	0	0	0	0	0	0	0	0	0
228	NM_001014796	chr1	+	162602227	162750247	162688853	162750036	19	162602227,162625000,162674841,162688826,162722884,162724413,162724945,162725453,162729585,162731000,162735790,162737018,162740091,162741813,162743258,162745441,162745925,162748369,162749901,	162602421,162625164,162674921,162688935,162722987,162724645,162725093,162725559,162729769,162731244,162735853,162737149,162740302,162742037,162743386,162745633,162746160,162748519,162750247,	0	DDR2	cmpl	cmpl	-1,-1,-1,0,1,2,0,1,2,0,1,1,0,1,0,2,2,0,0,	32594	10248	1	1	5.73	5.73	25	25	0	0	0	0	0	0	0	0	0	0	0	0	0	0	0
228	NM_031423	chr1	+	163291722	163325553	163295841	163325259	14	163291722,163295821,163297277,163298017,163298635,163306540,163307809,163309170,163310153,163313522,163315467,163317552,163318734,163325124,	163291856,163295964,163297352,163298094,163298697,163306638,163307883,163309267,163310216,163313660,163315608,163317728,163318870,163325553,	0	NUF2	cmpl	cmpl	-1,0,0,0,2,1,0,2,0,0,0,0,2,0,	118759	1203043	1	0	0	0	0	0	1	19.48	19.48	102	102	0	0	0	0	0	0	0	0	0	0
28	NM_001204961	chr1	+	164528596	164821060	164529059	164790820	8	164528596,164532474,164761730,164768935,164776778,164781226,164790773,164815820,	164529250,164532548,164761975,164769126,164776914,164781386,164790863,164821060,	0	PBX1	cmpl	cmpl	0,2,1,0,2,0,1,-1,	1203043	350043	5	5	16.44	10.482	60	38.8	0	0	0	0	0	0	0	0	0	0	0	0	0	0	0
230	NM_001174069	chr1	-	165171103	165325478	165173116	165324796	9	165171103,165175100,165177299,165179935,165182877,165218644,165322312,165324720,165325306,	165173277,165175271,165177369,165180013,165183050,165218877,165322499,165324818,165325478,	0	LMX1A	cmpl	cmpl	1,1,0,0,1,2,1,0,-1,	350043	44680	1	0	0	0	0	0	0	0	0	0	0	1	6.46	6.46	34	34	0	0	0	0	0
230	NM_006917	chr1	-	165370158	165414592	165370499	165414130	10	165370158,165376048,165377463,165378794,165379938,165380185,165386277,165389106,165397955,165414081,	165370647,165376154,165377555,165378927,165380068,165380346,165386457,165389251,165398203,165414592,	0	RXRG	cmpl	cmpl	2,1,2,1,0,1,1,0,1,0,	44206	31486	3	0	0	0	0	0	0	0	0	0	0	0	0	0	0	0	3	17.02	10.1867	70	41
230	NR_026744	chr1	-	165446078	165551341	165551341	165551341	7	165446078,165451585,165470667,165492210,165543254,165544519,165550591,	165446352,165451844,165470864,165492324,165543325,165544606,165551341,	0	LOC400794	unk	unk	-1,-1,-1,-1,-1,-1,-1,	31486	49108	1	1	8.09	8.09	30	30	0	0	0	0	0	0	0	0	0	0	0	0	0	0	0
1848	NM_004528	chr1	+	165600449	165624855	165619084	165624741	6	165600449,165619077,165620250,165621214,165623515,165624604,	165600530,165619201,165620324,165621272,165623588,165624855,	0	MGST3	cmpl	cmpl	-1,0,0,2,0,1,	49108	6593	1	0	0	0	0	0	1	7.96	7.96	26	26	0	0	0	0	0	0	0	0	0	0
231	NM_012474	chr1	+	165796731	165880855	165797070	165877060	7	165796731,165859440,165860462,165865426,165872418,165875157,165876920,	165797169,165859600,165860559,165865569,165872516,165875206,165880855,	0	UCK2	cmpl	cmpl	0,0,1,2,1,0,1,	58596	158400	2	2	11.43	9.63	45	42	0	0	0	0	0	0	0	0	0	0	0	0	0	0	0
231	NM_001017961	chr1	-	166039255	166135958	166039477	166135485	2	166039255,166135222,	166040000,166135958,	0	FAM78B	cmpl	cmpl	2,0,	158400	437194	2	1	8	8	53	53	0	0	0	0	0	1	6.4	6.4	21	21	0	0	0	0	0
1857	NM_053053	chr1	-	166825748	166845654	166826803	166845470	8	166825748,166827355,166829422,166831439,166833060,166838681,166838999,166845396,	166826956,166827518,166829574,166831649,166833158,166838747,166839091,166845654,	0	TADA1	cmpl	cmpl	0,2,0,0,1,1,2,0,	2039	36786	1	0	0	0	0	0	1	15.81	15.81	60	60	0	0	0	0	0	0	0	0	0	0
1858	NM_199351	chr1	-	166882440	166944561	166888591	166944505	10	166882440,166889943,166891829,166896303,166904537,166905827,166908750,166925969,166927005,166944459,	166888627,166890616,166892046,166896417,166904714,166905974,166908807,166926089,166927338,166944561,	0	ILDR2	cmpl	cmpl	0,2,1,1,1,1,1,1,1,0,	36786	13957	2	1	11.6	11.6	49	49	0	0	0	0	0	0	0	0	0	0	1	14.9	14.9	63	63
232	NM_001198786	chr1	+	167190065	167396582	167190134	167385047	15	167190065,167301706,167334703,167339397,167341153,167345265,167353093,167358824,167365522,167367230,167368422,167370687,167381195,167382262,167384736,	167190195,167301772,167334804,167339451,167341273,167345392,167353188,167358998,167365664,167367370,167368602,167370793,167381541,167382351,167396582,	0	POU2F1	cmpl	cmpl	0,1,1,0,0,0,1,0,0,1,0,0,1,2,1,	91663	3294	1	1	8.85	8.85	27	27	0	0	0	0	0	0	0	0	0	0	0	0	0	0	0
1862	NM_000734	chr1	-	167399876	167487847	167400917	167487702	8	167399876,167402260,167403256,167404635,167407806,167408580,167409900,167487644,	167400983,167402296,167403313,167404668,167407887,167408637,167410004,167487847,	0	CD247	cmpl	cmpl	0,0,0,0,0,0,1,0,	3294	22403	1	1	6.89	6.89	26	26	0	0	0	0	0	0	0	0	0	0	0	0	0	0	0
232	NM_052862	chr1	+	167599473	167675486	167599660	167673933	7	167599473,167653136,167654657,167659285,167663335,167666335,167673900,	167599666,167653238,167654747,167659357,167663539,167667079,167675486,	0	RCSD1	cmpl	cmpl	0,0,0,0,0,0,0,	76417	15700	2	0	0	0	0	0	0	0	0	0	0	0	0	0	0	0	2	8.85	8.115	55	49
1864	NM_001146191	chr1	+	167691186	167761156	167691388	167757158	3	167691186,167734819,167757056,	167691479,167734986,167761156,	0	MPZL1	cmpl	cmpl	0,1,0,	15700	17468	2	0	0	0	0	0	0	0	0	0	0	2	8.85	8.115	55	49	0	0	0	0	0
1867	NM_153832	chr1	-	168053996	168105624	168054768	168074088	8	168053996,168056822,168059801,168065745,168073714,168083693,168103113,168105494,	168055034,168056942,168059906,168066470,168074132,168083787,168103159,168105624,	0	GPR161	cmpl	cmpl	1,1,1,2,0,-1,-1,-1,	8913	42546	1	1	6.93	6.93	19	19	0	0	0	0	0	0	0	0	0	0	0	0	0	0	0
1869	NR_037851	chr1	-	168369426	168391894	168391894	168391894	4	168369426,168382030,168391367,168391827,	168371581,168382174,168391442,168391894,	0	LOC100505918	unk	unk	-1,-1,-1,-1,	24567	118108	1	0	0	0	0	0	0	0	0	0	0	1	9.32	9.32	29	29	0	0	0	0	0
1872	NR_024160	chr1	+	168756178	168762126	168762126	168762126	3	168756178,168758018,168761568,	168756466,168758127,168762126,	0	MGC4473	unk	unk	-1,-1,-1,	57736	313820	1	0	0	0	0	0	0	0	0	0	0	0	0	0	0	0	1	10.08	10.08	30	30
234	NM_001677	chr1	+	169075946	169101960	169076067	169100793	6	169075946,169080607,169094121,169096461,169099247,169100529,	169076164,169080736,169094277,169096646,169099328,169101960,	0	ATP1B1	cmpl	cmpl	0,1,1,1,0,0,	313820	235233	1	0	0	0	0	0	1	14.6	14.6	46	46	0	0	0	0	0	0	0	0	0	0
234	NM_013330	chr1	-	169101768	169337186	169102022	169336948	12	169101768,169138684,169199955,169204368,169206860,169256540,169267793,169272382,169279207,169292354,169293630,169336945,	169102055,169138792,169200057,169204437,169206925,169256646,169268001,169272433,169279318,169292521,169293738,169337186,	0	NME7	cmpl	cmpl	0,0,0,0,1,0,2,2,2,0,0,0,	339642	7	1	1	5.86	5.86	32	32	0	0	0	0	0	0	0	0	0	0	0	0	0	0	0
1877	NM_006996	chr1	-	169433148	169455208	169435086	169455004	6	169433148,169437348,169437881,169439201,169446392,169454800,	169435215,169437490,169438074,169439424,169446995,169455208,	0	SLC19A2	cmpl	cmpl	0,2,1,0,0,0,	36478	25983	1	0	0	0	0	0	1	5.87	5.87	19	19	0	0	0	0	0	0	0	0	0	0
1879	NM_000450	chr1	-	169691780	169703220	169694884	169702753	14	169691780,169694869,169695047,169695839,169696489,169696879,169697198,169698326,169698628,169699572,169700975,169701755,169702716,169703111,	169693650,169694942,169695069,169695947,169696666,169697068,169697387,169698515,169698814,169699758,169701083,169702139,169702801,169703220,	0	SELE	cmpl	cmpl	-1,2,1,1,1,1,1,1,1,1,1,1,0,-1,	10937	58452	1	0	0	0	0	0	0	0	0	0	0	1	7.52	7.52	34	34	0	0	0	0	0
1880	NM_020423	chr1	-	169821803	169863076	169822853	169857981	13	169821803,169823410,169828181,169831753,169833509,169836036,169838068,169839395,169842836,169845118,169847774,169857816,169862928,	169822913,169824105,169828353,169831938,169833649,169836114,169838180,169839498,169842893,169845232,169847960,169858031,169863076,	0	SCYL3	cmpl	cmpl	0,1,0,1,2,2,1,0,0,0,0,0,-1,	57772	27393	1	0	0	0	0	0	1	8.77	8.77	27	27	0	0	0	0	0	0	0	0	0	0
235	NM_001204514	chr1	-	169890469	170043879	169890816	170010902	21	169890469,169923151,169930186,169941653,169947225,169951112,169951842,169952410,169953722,169961295,169985602,169993558,170001026,170003512,170004594,170007430,170008373,170010817,170015852,170024445,170043576,	169890922,169923251,169930376,169941739,169947324,169951238,169952008,169952523,169953831,169961396,169985765,169993737,170001125,170003637,170004694,170007572,170008429,170010981,170016007,170024577,170043879,	0	KIFAP3	cmpl	cmpl	2,1,0,1,1,1,0,1,0,1,0,1,1,2,1,0,1,0,-1,-1,-1,	27393	71308	2	0	0	0	0	0	1	9.96	9.96	45	45	1	7.12	7.12	18	18	0	0	0	0	0
235	NM_001136107	chr1	+	170115187	170136923	170115248	170136898	4	170115187,170129658,170135642,170136626,	170115402,170129834,170135892,170136923,	0	METTL11B	cmpl	cmpl	0,1,0,1,	71308	103622	1	1	11.43	11.43	47	47	0	0	0	0	0	0	0	0	0	0	0	0	0	0	0
1882	NR_036064	chr1	-	170120518	170120603	170120603	170120603	1	170120518,	170120603,	0	MIR3119-1	unk	unk	-1,	76639	119942	1	0	0	0	0	0	0	0	0	0	0	1	11.43	11.43	47	47	0	0	0	0	0
1882	NR_036065	chr1	+	170120518	170120603	170120603	170120603	1	170120518,	170120603,	0	MIR3119-2	unk	unk	-1,	76639	119942	1	0	0	0	0	0	0	0	0	0	0	0	0	0	0	0	1	11.43	11.43	47	47
1883	NR_026957	chr1	-	170240545	170253349	170253349	170253349	4	170240545,170242673,170247970,170253279,	170241122,170243648,170248073,170253349,	0	LOC284688	unk	unk	-1,-1,-1,-1,	103622	247913	2	0	0	0	0	0	0	0	0	0	0	0	0	0	0	0	2	8.14	7.905	32	29.5
235	NM_006902	chr1	+	170633312	170708541	170633359	170699472	5	170633312,170688866,170695360,170699417,170705188,	170633600,170689042,170695542,170699489,170708541,	0	PRRX1	cmpl	cmpl	0,1,0,2,-1,	110338	196070	3	2	16.05	13.74	64	52	1	7.38	7.38	27	27	0	0	0	0	0	0	0	0	0	0
1893	NM_015172	chr1	+	171454665	171562650	171481227	171560986	34	171454665,171481170,171482139,171483674,171484872,171486729,171491315,171492359,171492573,171493959,171496929,171501481,171504566,171505167,171506401,171509109,171514617,171519224,171526378,171530156,171535371,171535730,171537385,171540458,171544065,171546572,171548492,171548966,171553094,171553557,171556141,171556786,171557517,171560725,	171454874,171481339,171482311,171483784,171484998,171486953,171491398,171492493,171492661,171494104,171496983,171502100,171504736,171505417,171506612,171511368,171514826,171519379,171527282,171530242,171535560,171535982,171537478,171540560,171544267,171546776,171548605,171549103,171553326,171553665,171556360,171556890,171557644,171562650,	0	PRRC2C	cmpl	cmpl	-1,0,1,2,1,1,0,2,1,2,0,0,1,0,1,2,2,1,0,1,0,0,0,0,0,1,1,0,2,0,0,0,2,0,	143442	41906	1	0	0	0	0	0	1	8.85	8.85	33	33	0	0	0	0	0	0	0	0	0	0
1895	NM_001007239	chr1	+	171750760	171766856	171751107	171765896	8	171750760,171752879,171755026,171756874,171759591,171761156,171763535,171765621,	171751260,171753179,171755218,171757070,171759756,171761375,171763667,171766856,	0	METTL13	cmpl	cmpl	0,0,0,0,1,1,1,1,	39381	43764	2	0	0	0	0	0	1	8.85	8.85	29	29	0	0	0	0	0	1	6.4	6.4	23	23
29	NM_001136127	chr1	+	171810620	172381857	171810796	172376981	20	171810620,171890887,171956795,171958084,172001541,172002244,172007458,172011148,172013524,172017751,172037958,172050971,172061963,172100314,172222712,172277867,172348157,172356272,172357712,172376911,	171810957,171890961,171956945,171958288,172001640,172002405,172007601,172011284,172013592,172017890,172038045,172051042,172062015,172100428,172222822,172277979,172348322,172356499,172357949,172381857,	0	DNM3	cmpl	cmpl	0,2,1,1,1,1,0,2,0,2,0,0,2,0,0,2,0,0,2,2,	43764	7970	3	2	9.66	8.335	44	32	1	5.41	5.41	21	21	0	0	0	0	0	0	0	0	0	0
1901	NM_014283	chr1	+	172502259	172580973	172502575	172579399	24	172502259,172520651,172522399,172525008,172526419,172526783,172538158,172539186,172539802,172543030,172544657,172546678,172546903,172547437,172548341,172554157,172554997,172557899,172560123,172569203,172571203,172571835,172577886,172578955,	172502637,172520766,172522510,172525163,172526557,172526934,172538282,172539311,172539870,172543138,172544763,172546699,172546959,172547529,172548407,172554226,172555088,172559066,172560211,172569308,172571358,172571927,172577942,172580973,	0	C1orf9	cmpl	cmpl	0,2,0,0,2,2,0,1,0,2,2,0,0,2,1,1,1,2,2,0,0,2,1,0,	64290	47211	1	0	0	0	0	0	0	0	0	0	0	0	0	0	0	0	1	6.52	6.52	25	25
1902	NM_000639	chr1	+	172628184	172636012	172628341	172635156	4	172628184,172629234,172633473,172634761,	172628689,172629280,172633530,172636012,	0	FASLG	cmpl	cmpl	0,0,1,1,	47211	374347	1	0	0	0	0	0	0	0	0	0	0	1	8.85	8.85	55	55	0	0	0	0	0
29	NM_005092	chr1	-	173010359	173020103	173010506	173020102	3	173010359,173013078,173019880,	173010853,173013109,173020103,	0	TNFSF18	cmpl	cmpl	1,0,0,	374347	132766	1	0	0	0	0	0	0	0	0	0	0	1	10.66	10.66	29	29	0	0	0	0	0
1906	NM_003326	chr1	-	173152869	173176471	173155654	173176315	3	173152869,173157659,173176162,	173156004,173157708,173176471,	0	TNFSF4	cmpl	cmpl	1,0,0,	132766	27727	1	0	0	0	0	0	0	0	0	0	0	1	14.16	14.16	53	53	0	0	0	0	0
238	NR_037845	chr1	-	173204198	173446294	173446294	173446294	3	173204198,173431462,173445770,	173209162,173431593,173446294,	0	LOC100506023	unk	unk	-1,-1,-1,	27727	191	3	2	8.76	7.4	32	31.5	0	0	0	0	0	0	0	0	0	0	1	14.16	14.16	53	53
1909	NM_198493	chr1	-	173577474	173639001	173579283	173628557	6	173577474,173593925,173596203,173615984,173628229,173638955,	173579354,173594064,173596298,173616152,173628572,173639001,	0	ANKRD45	cmpl	cmpl	1,0,1,1,0,-1,	5241	45078	1	1	10.81	10.81	37	37	0	0	0	0	0	0	0	0	0	0	0	0	0	0	0
1910	NM_014458	chr1	+	173684079	173755840	173685182	173754385	12	173684079,173685141,173702851,173720902,173722351,173725061,173726114,173735284,173743443,173744772,173751261,173754300,	173684217,173685205,173703425,173721061,173722446,173725177,173726298,173735428,173743577,173744981,173751368,173755840,	0	KLHL20	cmpl	cmpl	-1,0,2,0,0,2,1,2,2,1,0,2,	45078	12847	1	0	0	0	0	0	1	7.59	7.59	36	36	0	0	0	0	0	0	0	0	0	0
239	NM_014857	chr1	+	174128633	174927327	174188295	174927042	21	174128633,174188262,174190109,174200282,174210620,174219612,174221617,174241551,174244970,174247750,174274123,174340116,174363132,174606512,174652659,174668662,174671250,174721450,174780969,174926593,174927027,	174128795,174188433,174190302,174200493,174210795,174219770,174221728,174241618,174245073,174247917,174274265,174340210,174363283,174606626,174652734,174668788,174671394,174721492,174781098,174926686,174927327,	0	RABGAP1L	cmpl	cmpl	-1,0,0,1,2,0,2,2,0,1,0,1,2,0,0,0,0,0,0,0,0,	166423	41243	2	1	6.71	6.71	42	42	0	0	0	0	0	0	0	0	0	0	1	7.75	7.75	29	29
239	NM_001007214	chr1	+	174968570	174981163	174973863	174979215	6	174968570,174973749,174975880,174976233,174977744,174979058,	174968825,174973969,174975977,174976333,174977842,174981163,	0	CACYBP	cmpl	cmpl	-1,0,1,2,0,2,	41243	930	1	0	0	0	0	0	1	5.16	5.16	43	43	0	0	0	0	0	0	0	0	0	0
1920	NM_022100	chr1	-	174982093	174992591	174983804	174992544	3	174982093,174987553,174992499,	174983987,174987712,174992591,	0	MRPS14	cmpl	cmpl	0,0,0,	930	44402	4	0	0	0	0	0	1	23.46	23.46	54	54	3	13.9	8.94333	46	38.3333	0	0	0	0	0
29	NM_022093	chr1	+	175036993	175117202	175046554	175116207	19	175036993,175046519,175048468,175049298,175052885,175054540,175063125,175066552,175067467,175086074,175087696,175092535,175096090,175097167,175097730,175104980,175105956,175113522,175116066,	175037071,175046963,175048843,175049562,175053071,175054630,175063389,175066819,175067731,175086341,175087960,175092799,175096221,175097300,175097882,175105077,175106124,175113686,175117202,	0	TNN	cmpl	cmpl	-1,0,1,1,1,1,1,1,1,1,1,1,1,0,1,0,1,1,0,	44402	8920	4	2	9.17	7.165	37	37	0	0	0	0	0	1	6.89	6.89	38	38	1	5.33	5.33	19	19
1921	NM_001162893	chr1	-	175126122	175162229	175129849	175130149	5	175126122,175135697,175146746,175161775,175161995,	175130282,175135873,175146820,175161852,175162229,	0	KIAA0040	cmpl	cmpl	0,-1,-1,-1,-1,	8920	129705	1	0	0	0	0	0	0	0	0	0	0	0	0	0	0	0	1	5.33	5.33	19	19
241	NM_020318	chr1	+	176432306	176811970	176525458	176811590	23	176432306,176524542,176563659,176640105,176659272,176661261,176664873,176668235,176671742,176675494,176679118,176680970,176708761,176709115,176734801,176738742,176740102,176758944,176760482,176762695,176769196,176809308,176811515,	176432554,176526377,176564731,176640251,176659566,176661454,176664995,176668725,176671871,176675586,176679312,176681117,176708897,176709332,176734973,176738920,176740316,176759113,176760618,176762805,176769268,176809407,176811970,	0	PAPPA2	cmpl	cmpl	-1,0,1,2,1,1,2,1,2,2,1,0,0,1,2,0,1,2,0,1,0,0,0,	255936	18232	1	1	5.65	5.65	29	29	0	0	0	0	0	0	0	0	0	0	0	0	0	0	0
30	NM_170692	chr1	+	178062863	178448648	178063627	178442374	18	178062863,178252698,178269126,178359234,178389645,178408556,178410683,178411809,178414652,178420705,178421550,178423581,178425855,178426817,178433412,178435054,178436468,178442209,	178063829,178252826,178269253,178359341,178389755,178408710,178410782,178412364,178414797,178420850,178421787,178423783,178426034,178427679,178433547,178435257,178436556,178448648,	0	RASAL2	cmpl	cmpl	0,1,0,1,0,2,0,0,0,1,2,2,0,2,0,0,2,0,	55721	33563	1	1	5.57	5.57	56	56	0	0	0	0	0	0	0	0	0	0	0	0	0	0	0
243	NM_152663	chr1	+	178694299	178889237	178745899	178885494	20	178694299,178745816,178753552,178754691,178777179,178780449,178790746,178802558,178846632,178848036,178852600,178854210,178855103,178858776,178861364,178863053,178866798,178871240,178875910,178885464,	178694554,178745956,178753657,178754742,178777263,178780539,178790839,178802685,178846770,178848127,178852668,178854346,178855255,178858831,178861442,178863159,178866891,178871346,178876002,178889237,	0	RALGPS2	cmpl	cmpl	-1,0,0,0,0,0,0,0,1,1,2,1,2,1,2,2,0,0,1,0,	176275	105836	1	0	0	0	0	0	0	0	0	0	0	1	7.47	7.47	20	20	0	0	0	0	0
243	NM_014864	chr1	+	178995073	179045702	179012982	179041279	8	178995073,179012849,179019413,179023663,179033061,179033439,179035934,179041047,	178995233,179013359,179019500,179023773,179033233,179033631,179035994,179045702,	0	FAM20B	cmpl	cmpl	-1,0,2,2,1,2,2,2,	105836	5409	1	0	0	0	0	0	0	0	0	0	0	1	9.66	9.66	34	34	0	0	0	0	0
1951	NM_001136000	chr1	-	179068461	179112224	179076852	179112179	13	179068461,179078342,179079416,179081443,179084012,179086466,179087721,179089324,179090729,179095511,179100445,179102446,179112067,	179078033,179078576,179079590,179081533,179084165,179086651,179087899,179089409,179091002,179095807,179100616,179102509,179112224,	0	ABL2	cmpl	cmpl	1,1,1,1,1,2,1,0,0,1,1,1,0,	3332	150792	1	0	0	0	0	0	1	4.77	4.77	20	20	0	0	0	0	0	0	0	0	0	0
1957	NM_015602	chr1	+	179851419	179889211	179851637	179887374	10	179851419,179853826,179858447,179869260,179870436,179873100,179876957,179877739,179883132,179886586,	179852112,179853904,179858504,179869302,179870523,179873157,179876999,179877808,179883189,179889211,	0	TOR1AIP1	cmpl	cmpl	0,1,1,1,1,1,1,1,1,1,	4478	34696	1	0	0	0	0	0	1	8.53	8.53	33	33	0	0	0	0	0	0	0	0	0	0
244	NM_014810	chr1	+	179923907	180084015	179955316	180080296	38	179923907,179955303,179956374,179959641,179961196,179965687,179972308,179975588,179981063,179982981,179984983,179989083,179991832,179993553,180000454,180002996,180006060,180010272,180010796,180012190,180013185,180017670,180022104,180022884,180023549,180031354,180034249,180044156,180047597,180049651,180053152,180056712,180059848,180061748,180064657,180065172,180067997,180080131,	179924277,179955389,179956421,179959756,179961356,179966310,179972422,179975702,179981210,179983640,179985105,179990144,179991983,179993717,180000629,180003217,180006224,180010383,180010937,180012327,180013308,180017840,180022301,180023069,180023637,180031501,180034407,180044356,180047809,180049796,180053313,180056852,180059931,180063751,180065065,180065319,180068120,180084015,	0	CEP350	cmpl	cmpl	-1,0,1,0,1,2,1,1,1,1,0,2,1,2,1,2,1,0,0,0,2,2,1,0,2,0,0,2,1,0,1,0,2,1,0,0,0,0,	34696	39952	1	0	0	0	0	0	1	8.53	8.53	29	29	0	0	0	0	0	0	0	0	0	0
244	NM_033343	chr1	+	180199432	180244188	180199664	180243714	6	180199432,180217419,180235526,180240514,180240969,180243319,	180199740,180217591,180235729,180240669,180241141,180244188,	0	LHX4	cmpl	cmpl	0,1,2,1,0,1,	29573	13163	3	2	19.5	12.405	95	64	1	9.6	9.6	31	31	0	0	0	0	0	0	0	0	0	0
1960	NR_037642	chr1	-	180238797	180243816	180243816	180243816	5	180238797,180241747,180242472,180243071,180243785,	180241106,180241827,180242533,180243247,180243816,	0	LOC100527964	unk	unk	-1,-1,-1,-1,-1,	68938	13535	2	0	0	0	0	0	0	0	0	0	0	0	0	0	0	0	2	19.5	12.405	95	64
30	NM_032360	chr1	-	180257351	180472022	180257497	180471401	8	180257351,180283826,180366650,180382500,180399314,180461403,180464595,180471179,	180257652,180283857,180366740,180382606,180399397,180461500,180464660,180472022,	0	ACBD6	cmpl	cmpl	1,0,0,2,0,2,0,0,	13163	129123	1	1	5.53	5.53	21	21	0	0	0	0	0	0	0	0	0	0	0	0	0	0	0
1961	NR_036067	chr1	-	180407448	180407525	180407525	180407525	1	180407448,	180407525,	0	MIR3121	unk	unk	-1,	163260	193620	1	0	0	0	0	0	0	0	0	0	0	0	0	0	0	0	1	5.53	5.53	21	21
245	NM_001135669	chr1	+	180601145	180859415	180601337	180853202	14	180601145,180651495,180756888,180772523,180775197,180775609,180780542,180793888,180794300,180804009,180832843,180842938,180849211,180853141,	180601406,180651547,180756990,180772747,180775347,180775693,180780624,180794079,180794480,180804181,180833010,180843078,180849433,180859415,	0	XPR1	cmpl	cmpl	0,0,1,1,0,0,0,1,0,0,1,0,2,2,	129123	22897	1	0	0	0	0	0	0	0	0	0	0	1	6.72	6.72	34	34	0	0	0	0	0
1966	NM_016545	chr1	+	181057637	181059979	181058038	181059022	1	181057637,	181059979,	0	IER5	cmpl	cmpl	0,	26563	392736	1	0	0	0	0	0	1	5.18	5.18	23	23	0	0	0	0	0	0	0	0	0	0
1973	NM_001009992	chr1	-	182023704	182030847	182025438	182027145	2	182023704,182030702,	182027208,182030847,	0	ZNF648	cmpl	cmpl	0,-1,	252989	319991	1	0	0	0	0	0	0	0	0	0	0	0	0	0	0	0	1	8	8	30	30
1980	NM_030933	chr1	-	182868999	182922553	182869117	182922268	10	182868999,182872173,182873314,182874630,182898781,182908310,182908601,182909463,182920452,182921863,	182869369,182872296,182873565,182874784,182898887,182908529,182908688,182909678,182920602,182922553,	0	SHCBP1L	cmpl	cmpl	0,0,1,0,2,2,2,0,0,0,	11882	70041	1	0	0	0	0	0	0	0	0	0	0	1	14.69	14.69	71	71	0	0	0	0	0
247	NM_002293	chr1	+	182992594	183114727	182992851	183111925	28	182992594,183072462,183077410,183079622,183083665,183084654,183085711,183085901,183086454,183086668,183087168,183090857,183091197,183093765,183094531,183095254,183096360,183097728,183099478,183100433,183101534,183102540,183103794,183104176,183105520,183106803,183109538,183111668,	182993269,183072767,183077541,183079789,183083854,183084772,183085810,183086038,183086577,183086858,183087281,183091079,183091386,183094011,183094685,183095397,183096539,183097885,183099684,183100513,183101672,183102685,183103944,183104291,183105720,183106962,183109638,183114727,	0	LAMC1	cmpl	cmpl	0,1,0,2,1,1,2,2,1,1,2,1,1,1,1,2,1,0,1,0,2,2,0,0,1,0,0,1,	70041	40446	1	1	6.01	6.01	38	38	0	0	0	0	0	0	0	0	0	0	0	0	0	0	0
247	NM_015039	chr1	-	183217371	183387634	183221775	183387402	11	183217371,183230136,183230336,183247687,183253129,183253844,183255796,183259262,183261924,183262839,183387317,	183221878,183230204,183230438,183247764,183253174,183253925,183255923,183259341,183261992,183262928,183387634,	0	NMNAT2	cmpl	cmpl	2,0,0,1,1,1,0,2,0,1,0,	3109	53871	1	1	6.39	6.39	23	23	0	0	0	0	0	0	0	0	0	0	0	0	0	0	0
30	NM_001174061	chr1	+	183441505	183523328	183485073	183521066	22	183441505,183485008,183486822,183495730,183497090,183498026,183498532,183502298,183502810,183506279,183507514,183510118,183511210,183513487,183514064,183515100,183516237,183518342,183518898,183519885,183520179,183520952,	183441784,183485126,183486955,183495902,183497162,183498177,183498668,183502461,183502967,183506350,183507575,183510238,183511637,183513632,183514447,183515472,183516387,183518423,183519058,183520056,183520325,183523328,	0	SMG7	cmpl	cmpl	-1,0,2,0,1,1,2,0,1,2,1,2,2,0,1,0,0,0,0,1,1,0,	53871	1368	1	0	0	0	0	0	1	5.37	5.37	40	40	0	0	0	0	0	0	0	0	0	0
1985	NM_005717	chr1	-	183595331	183604985	183596666	183604794	4	183595331,183599595,183602216,183604651,	183596729,183599772,183602289,183604985,	0	ARPC5	cmpl	cmpl	0,0,2,0,	35275	222	1	0	0	0	0	0	1	8.05	8.05	38	38	0	0	0	0	0	0	0	0	0	0
248	NM_015149	chr1	+	183605207	183897666	183711292	183895426	19	183605207,183711260,183775508,183816699,183835129,183849749,183852919,183853856,183857607,183861210,183866941,183869283,183871701,183873983,183876145,183881215,183885580,183891355,183895238,	183605636,183711424,183775619,183816908,183835207,183849934,183853044,183854072,183857711,183861295,183867031,183869370,183871734,183874105,183876235,183881402,183885835,183891470,183897666,	0	RGL1	cmpl	cmpl	-1,0,0,0,2,2,1,0,0,2,0,0,0,0,2,2,0,0,1,	222	7299	2	2	10.84	7.41	34	32.5	0	0	0	0	0	0	0	0	0	0	0	0	0	0	0
1988	NM_015101	chr1	-	183904965	184006863	183907894	184006491	12	183904965,183909714,183913329,183914565,183920140,183923895,183933034,183938402,183942749,183944230,183947543,184006228,	183908171,183909921,183913457,183914698,183920247,183923972,183933154,183938607,183942884,183944348,183947654,184006863,	0	GLT25D2	cmpl	cmpl	2,2,0,2,0,1,1,0,0,2,2,0,	7299	13947	1	1	15.66	15.66	71	71	0	0	0	0	0	0	0	0	0	0	0	0	0	0	0
248	NM_001127394	chr1	+	184020810	184043344	184020889	184041997	4	184020810,184023487,184023861,184041960,	184021024,184023569,184023997,184043344,	0	TSEN15	cmpl	cmpl	0,0,1,2,	13947	312805	1	0	0	0	0	0	1	5.24	5.24	24	24	0	0	0	0	0	0	0	0	0	0
249	NM_025191	chr1	-	184659624	184724041	184663196	184723780	20	184659624,184671944,184675776,184677286,184679527,184680856,184681566,184686021,184686673,184688295,184688576,184690422,184692884,184695388,184701970,184703664,184706158,184706744,184718680,184723622,	184663606,184672130,184675942,184677478,184679681,184681011,184681732,184686146,184686757,184688379,184688702,184690520,184692990,184695523,184702124,184703777,184706198,184706845,184718726,184724041,	0	EDEM3	cmpl	cmpl	1,1,0,0,2,0,2,0,0,0,0,1,0,0,2,0,2,0,2,0,	61469	36124	2	0	0	0	0	0	2	8	6.875	51	40.5	0	0	0	0	0	0	0	0	0	0
249	NM_052966	chr1	-	184760165	184943682	184764110	184943488	14	184760165,184767212,184772718,184775079,184777207,184787771,184792300,184792771,184800980,184853766,184859241,184863208,184868311,184943433,	184765231,184767324,184772826,184775190,184777369,184787959,184792463,184792876,184801096,184853934,184859356,184863340,184868442,184943682,	0	FAM129A	cmpl	cmpl	1,0,0,0,0,1,0,0,1,1,0,0,1,0,	36124	70868	2	1	8.41	8.41	32	32	1	7.38	7.38	24	24	0	0	0	0	0	0	0	0	0	0
249	NM_001105518	chr1	+	185126191	185260913	185129973	185259935	19	185126191,185129964,185135703,185137471,185143503,185149522,185151077,185153374,185153874,185159680,185171785,185173831,185175756,185183638,185190980,185200708,185240454,185245735,185259805,	185126296,185130057,185135784,185137530,185144245,185149582,185151189,185153476,185154063,185159774,185171931,185173995,185175895,185183787,185191168,185200840,185240521,185245800,185260913,	0	SWT1	cmpl	cmpl	-1,0,0,0,2,0,0,1,1,1,2,1,0,1,0,2,2,0,2,	75	4608	1	0	0	0	0	0	1	6.19	6.19	23	23	0	0	0	0	0	0	0	0	0	0
1998	NM_006469	chr1	-	185265521	185286461	185267166	185278625	15	185265521,185268841,185269130,185269348,185269568,185270103,185270565,185274667,185276145,185276620,185277931,185278134,185278514,185280226,185286084,	185267420,185269015,185269262,185269475,185269690,185270328,185270695,185274775,185276271,185276794,185278007,185278304,185278643,185280454,185286461,	0	IVNS1ABP	cmpl	cmpl	1,1,1,0,1,1,0,0,0,0,2,0,0,-1,-1,	4608	417221	1	0	0	0	0	0	0	0	0	0	0	1	6.96	6.96	22	22	0	0	0	0	0
250	NM_031935	chr1	+	185703682	186160085	185703911	186159010	107	185703682,185815157,185833601,185834872,185878468,185880805,185891510,185892521,185894178,185897677,185902680,185931649,185932899,185934933,185939466,185946918,185950109,185951393,185953300,185956563,185958619,185959406,185962313,185963946,185966560,185969176,185970429,185970725,185972849,185976259,185984290,185985089,185986094,185987314,185988672,185992161,186007065,186007960,186008859,186010144…	185704179,185815228,185833760,185834995,185878640,185880912,185891631,185892785,185894323,185897799,185902956,185931791,185933027,185935047,185939625,185947113,185950205,185951521,185953445,185956676,185958779,185959575,185962441,185964219,185966656,185969371,185970560,185970873,185972976,185976414,185984569,185985371,185986203,185987484,185988827,185992285,186007167,186008137,186009011,186010268…	0	HMCN1	cmpl	cmpl	0,1,0,0,0,1,0,1,1,2,1,1,2,1,1,1,1,1,0,1,0,1,2,1,1,1,1,0,1,2,1,1,1,2,1,0,1,1,1,0,1,0,1,1,1,1,1,1,1,1,1,1,0,1,1,1,0,1,1,1,0,1,1,1,2,1,2,1,1,0,1,0,1,2,1,2,1,1,1,1,1,1,0,1,1,0,1,1,1,1,1,1,1,1,1,1,0,1,1,1,1,1,1,1,1,1,2,	417221	105319	3	2	25.06	17.935	73	53.5	0	0	0	0	0	1	11.31	11.31	32	32	0	0	0	0	0
250	NR_031642	chr1	-	186029866	186446655	186446655	186446655	4	186029866,186033281,186303377,186446616,	186029890,186033287,186303390,186446655,	0	MIR548F1	unk	unk	-1,-1,-1,-1,	743405	10000000	1	1	22.13	22.13	84	84	0	0	0	0	0	0	0	0	0	0	0	0	0	0	0
250	NM_001164245	chr1	+	186344889	186390503	186348917	186388208	13	186344889,186348898,186352153,186355119,186357573,186358719,186359842,186360827,186367444,186368085,186375214,186386675,186388140,	186345106,186349016,186352288,186355215,186357680,186358756,186359983,186360923,186367573,186368176,186375400,186386786,186390503,	0	C1orf27	cmpl	cmpl	-1,0,0,0,0,2,0,0,0,0,1,1,1,	432	22211	1	0	0	0	0	0	1	22.13	22.13	84	84	0	0	0	0	0	0	0	0	0	0
2006	NM_001199906	chr1	+	186369703	186370587	186370177	186370312	1	186369703,	186370587,	0	OCLM	cmpl	cmpl	0,	25246	42127	1	0	0	0	0	0	0	0	0	0	0	1	22.13	22.13	84	84	0	0	0	0	0
2055	NM_002923	chr1	+	192778168	192781407	192778201	192780726	5	192778168,192779295,192779499,192780110,192780531,	192778311,192779397,192779561,192780277,192781407,	0	RGS2	cmpl	cmpl	0,2,2,1,0,	148728	200088	1	0	0	0	0	0	1	9.6	9.6	42	42	0	0	0	0	0	0	0	0	0	0
260	NM_198503	chr1	-	196194912	196577499	196197353	196577439	28	196194912,196205115,196227323,196249989,196251402,196254786,196274363,196285021,196288613,196295846,196300285,196302976,196309470,196311208,196342269,196367692,196392179,196394981,196397234,196398706,196434422,196436832,196438123,196448308,196451460,196458967,196461391,196577344,	196197465,196205200,196227624,196250118,196251486,196254888,196274475,196285156,196288685,196296019,196300391,196303190,196309700,196311358,196342378,196367801,196392243,196395118,196397399,196398887,196434517,196436916,196438198,196448368,196451509,196459067,196461471,196577499,	0	KCNT2	cmpl	cmpl	2,1,0,0,0,0,2,2,2,0,2,1,2,2,1,0,2,0,0,2,0,0,0,0,2,1,2,0,	2970970	43508	1	1	6.52	6.52	26	26	0	0	0	0	0	0	0	0	0	0	0	0	0	0	0
261	NM_001195215	chr1	-	197473878	197744623	197479589	197744285	23	197473878,197480857,197482000,197509093,197510088,197515051,197515862,197522151,197552281,197564337,197576202,197581060,197586788,197611840,197614819,197616184,197621364,197627429,197641166,197643249,197684160,197741997,197744268,	197480102,197481074,197482083,197509201,197510145,197515120,197515903,197522242,197552383,197564463,197576304,197581106,197586889,197611951,197614873,197616244,197621445,197627499,197641286,197643299,197684204,197742062,197744623,	0	DENND1B	cmpl	cmpl	0,2,0,0,0,0,1,0,0,0,0,2,0,0,0,0,0,2,2,0,1,2,0,	26293	127058	2	1	9.84	9.84	33	33	0	0	0	0	0	1	6.61	6.61	51	51	0	0	0	0	0
2094	NM_001024594	chr1	+	197871681	197876497	197871779	197876350	3	197871681,197874925,197876278,	197872043,197875027,197876497,	0	C1orf53	cmpl	cmpl	0,0,0,	127058	5137	1	0	0	0	0	0	1	10.13	10.13	32	32	0	0	0	0	0	0	0	0	0	0
32	NM_133494	chr1	+	198126107	198291548	198201710	198288652	10	198126107,198201682,198222169,198231704,198233254,198247090,198248083,198262074,198266256,198288541,	198126406,198201767,198222310,198231767,198233365,198247199,198248191,198262169,198266370,198291548,	0	NEK7	cmpl	cmpl	-1,0,0,0,0,0,1,1,0,0,	226834	200803	2	1	11.58	11.58	46	46	1	9.6	9.6	30	30	0	0	0	0	0	0	0	0	0	0
2100	NM_080923	chr1	+	198608136	198662334	198608404	198661513	3	198608136,198608355,198661475,	198608267,198608471,198662334,	0	PTPRC	cmpl	cmpl	-1,0,1,	98061	165667	2	1	21.86	21.86	62	62	0	0	0	0	0	1	7.38	7.38	35	35	0	0	0	0	0
2101	NR_029626	chr1	-	198828172	198828282	198828282	198828282	1	198828172,	198828282,	0	MIR181A1	unk	unk	-1,	61	1168487	1	0	0	0	0	0	0	0	0	0	0	1	18.13	18.13	42	42	0	0	0	0	0
263	NM_003822	chr1	+	199996769	200146550	199996975	200143338	7	199996769,200012901,200014570,200017299,200080329,200089935,200143090,	199997039,200013020,200014712,200017946,200080449,200090083,200146550,	0	NR5A2	cmpl	cmpl	0,1,0,1,0,0,1,	1168487	36105	2	2	10.62	8.735	44	32.5	0	0	0	0	0	0	0	0	0	0	0	0	0	0	0
2112	NM_001105517	chr1	+	200182655	200183643	200182691	200183450	1	200182655,	200183643,	0	FAM58B	cmpl	cmpl	0,	36105	191776	1	0	0	0	0	0	0	0	0	0	0	1	18.59	18.59	61	61	0	0	0	0	0
2113	NM_012482	chr1	-	200375419	200379166	200376145	200378833	2	200375419,200379073,	200378847,200379166,	0	ZNF281	cmpl	cmpl	0,-1,	191776	141458	2	0	0	0	0	0	0	0	0	0	0	2	15.46	13.325	34	33.5	0	0	0	0	0
264	NM_203459	chr1	+	200708685	200829831	200708955	200827187	17	200708685,200729966,200776503,200784688,200801327,200801833,200811121,200813909,200816337,200816767,200817159,200821668,200822402,200823944,200825137,200826433,200826881,	200709094,200730226,200776665,200784772,200801469,200801973,200811215,200813997,200816420,200816837,200819362,200821805,200822623,200824017,200825253,200826552,200829831,	0	CAMSAP1L1	cmpl	cmpl	0,1,0,0,0,1,0,1,2,1,2,0,2,1,2,1,0,	69559	12334	1	0	0	0	0	0	1	8.53	8.53	27	27	0	0	0	0	0	0	0	0	0	0
2117	NM_005298	chr1	+	200842165	200843251	200842165	200843251	1	200842165,	200843251,	0	GPR25	cmpl	cmpl	0,	12334	17387	1	0	0	0	0	0	0	0	0	0	0	0	0	0	0	0	1	9.66	9.66	43	43
2117	NM_018265	chr1	+	200860638	200884864	200860668	200882757	10	200860638,200867434,200868600,200869231,200870064,200876961,200877857,200878351,200880580,200882664,	200860829,200867583,200868725,200869348,200870287,200877015,200878068,200878525,200881265,200884864,	0	C1orf106	cmpl	cmpl	0,2,1,0,0,1,1,2,2,0,	17387	53655	1	0	0	0	0	0	0	0	0	0	0	1	9.66	9.66	43	43	0	0	0	0	0
2118	NM_017596	chr1	-	200938519	200992828	200943222	200992511	34	200938519,200943841,200944626,200945903,200946339,200948662,200950087,200953986,200955971,200956123,200957423,200957620,200957893,200959069,200959265,200959703,200960044,200960784,200961409,200965323,200967511,200968476,200969010,200969517,200969844,200971288,200972713,200973467,200973893,200974435,200974672,200977896,200978393,200992470,	200943322,200944041,200944797,200946021,200946504,200948843,200950224,200954100,200956046,200956329,200957481,200957672,200958059,200959171,200959460,200959851,200960277,200960853,200961517,200965523,200967703,200968594,200969092,200969736,200969908,200971478,200972909,200973583,200974061,200974570,200974822,200978079,200978616,200992828,	0	KIF21B	cmpl	cmpl	2,0,0,2,2,1,2,2,2,0,2,1,0,0,0,2,0,0,0,1,1,0,2,2,1,0,2,0,0,0,0,0,2,0,	53655	15811	1	1	7.27	7.27	31	31	0	0	0	0	0	0	0	0	0	0	0	0	0	0	0
2121	NM_012396	chr1	-	201434621	201438299	201437530	201437914	2	201434621,201437468,	201435306,201438299,	0	PHLDA3	cmpl	cmpl	-1,0,	43747	14358	2	0	0	0	0	0	0	0	0	0	0	0	0	0	0	0	2	15.09	12.635	42	40
265	NM_020443	chr1	+	201617449	201796102	201617796	201789060	30	201617449,201681944,201687517,201749548,201750139,201751303,201752533,201754437,201755556,201757595,201758867,201759681,201759816,201762919,201763593,201772720,201773188,201777078,201777545,201777830,201778291,201778569,201779073,201779650,201780730,201781030,201781592,201782267,201786215,201788964,	201618553,201682047,201687883,201749687,201750437,201751997,201752980,201754479,201755705,201757766,201758920,201759705,201759894,201763003,201763705,201772844,201773193,201777277,201777738,201777999,201778389,201778665,201779233,201779886,201780885,201781102,201781789,201782386,201786413,201796102,	0	NAV1	cmpl	cmpl	0,1,2,2,0,1,2,2,2,1,1,0,0,0,0,1,2,1,2,0,1,0,0,1,0,2,2,1,0,0,	127729	2185	3	2	19.28	13.085	61	43.5	0	0	0	0	0	0	0	0	0	0	1	8.12	8.12	33	33
2124	NR_031599	chr1	+	201777738	201777830	201777830	201777830	1	201777738,	201777830,	0	MIR1231	unk	unk	-1,	288018	20457	1	0	0	0	0	0	0	0	0	0	0	0	0	0	0	0	1	8.12	8.12	33	33
265	NM_018085	chr1	+	201798287	201853422	201798337	201845182	24	201798287,201816406,201816679,201817520,201821231,201822138,201823722,201823950,201824251,201824910,201826223,201827574,201827982,201832575,201835860,201837775,201838717,201839710,201840288,201841955,201843377,201843959,201844279,201845071,	201798500,201816468,201816766,201817722,201821320,201822225,201823842,201824051,201824310,201825062,201826322,201827681,201828122,201832735,201836087,201837924,201838846,201839986,201840455,201842089,201843500,201844064,201844356,201853422,	0	IPO9	cmpl	cmpl	0,1,0,0,1,0,0,0,2,1,0,0,2,1,2,1,0,0,0,2,1,1,1,0,	2185	4374	1	0	0	0	0	0	1	8.12	8.12	33	33	0	0	0	0	0	0	0	0	0	0
2125	NR_030775	chr1	+	201857796	201861715	201861715	201861715	5	201857796,201858572,201859581,201860528,201860927,	201857909,201858744,201859715,201860696,201861715,	0	SHISA4	unk	unk	-1,-1,-1,-1,-1,	4374	3868	1	0	0	0	0	0	1	10.28	10.28	50	50	0	0	0	0	0	0	0	0	0	0
2125	NM_012134	chr1	-	201865583	201915716	201867499	201915468	3	201865583,201868364,201915207,	201867526,201869879,201915716,	0	LMOD1	cmpl	cmpl	0,0,0,	3868	8902	1	1	20.5	20.5	73	73	0	0	0	0	0	0	0	0	0	0	0	0	0	0	0
2125	NM_006335	chr1	+	201924618	201939789	201924654	201938682	6	201924618,201926408,201926638,201932743,201934560,201938596,	201924680,201926508,201926702,201932872,201934671,201939789,	0	TIMM17A	cmpl	cmpl	0,2,0,1,1,1,	8902	11976	1	0	0	0	0	0	1	17.06	17.06	54	54	0	0	0	0	0	0	0	0	0	0
265	NM_001114309	chr1	+	201979689	201986315	201980264	201984451	9	201979689,201980256,201981084,201981471,201981767,201982074,201982309,201982956,201984336,	201979948,201980427,201981306,201981564,201981887,201982164,201982426,201983152,201986315,	0	ELF3	cmpl	cmpl	-1,0,1,1,1,1,1,1,2,	4414	105713	1	0	0	0	0	0	0	0	0	0	0	0	0	0	0	0	1	10.18	10.18	49	49
265	NM_001017403	chr1	+	202163117	202288889	202163117	202288335	18	202163117,202194550,202197063,202205049,202245433,202249908,202266635,202269976,202270291,202272406,202273686,202274811,202275995,202276457,202278178,202279324,202283929,202287079,	202163329,202194622,202197135,202205121,202245649,202249980,202266704,202270048,202270363,202272475,202273758,202274877,202276067,202276529,202278304,202279485,202284010,202288889,	0	LGR6	cmpl	cmpl	0,2,2,2,2,2,2,2,2,2,2,2,2,2,2,2,1,1,	4540	11895	5	5	16	10.124	80	46	0	0	0	0	0	0	0	0	0	0	0	0	0	0	0
33	NM_001167857	chr1	+	202317829	202407370	202317979	202407242	10	202317829,202385914,202391747,202394693,202396167,202397982,202399858,202400607,202403783,202406948,	202318270,202386045,202391866,202394853,202396312,202398057,202399938,202400747,202403896,202407370,	0	PPP1R12B	cmpl	cmpl	0,0,2,1,2,0,0,2,1,0,	6735	24500	1	1	8.45	8.45	33	33	0	0	0	0	0	0	0	0	0	0	0	0	0	0	0
2130	NM_001136504	chr1	-	202559724	202612581	202565884	202574900	9	202559724,202568345,202569484,202571017,202571505,202572126,202573582,202574722,202612405,	202566091,202568479,202569602,202571185,202571673,202572246,202573749,202574917,202612581,	0	SYT2	cmpl	cmpl	0,1,0,0,0,0,1,0,-1,	2027	83950	2	2	12.08	10.55	66	50	0	0	0	0	0	0	0	0	0	0	0	0	0	0	0
266	NM_006618	chr1	-	202696531	202777549	202698163	202777433	27	202696531,202698834,202700036,202700955,202702528,202704556,202705340,202709801,202710494,202711518,202711782,202714985,202715269,202718072,202719786,202722032,202724398,202725485,202727518,202729542,202731826,202733176,202736053,202742245,202743740,202746144,202777229,	202698301,202699155,202700191,202701067,202703014,202704715,202705520,202709940,202710850,202711633,202711933,202715110,202715451,202718267,202719906,202722195,202724580,202725644,202727638,202729701,202731936,202733273,202736188,202742416,202743863,202746222,202777549,	0	KDM5B	cmpl	cmpl	0,0,1,0,0,0,0,2,0,2,1,2,0,0,0,2,0,0,0,0,1,0,0,0,0,0,0,	16980	53332	1	0	0	0	0	0	0	0	0	0	0	0	0	0	0	0	1	5.16	5.16	45	45
2132	NR_002929	chr1	+	202830881	202844369	202844369	202844369	3	202830881,202841327,202842184,	202830937,202841407,202844369,	0	LOC148709	unk	unk	-1,-1,-1,	53332	3716	1	0	0	0	0	0	1	6.93	6.93	19	19	0	0	0	0	0	0	0	0	0	0
2132	NM_002871	chr1	-	202848085	202858263	202850105	202858226	2	202848085,202858100,	202850351,202858263,	0	RABIF	cmpl	cmpl	0,0,	3716	1966	1	0	0	0	0	0	1	9.16	9.16	29	29	0	0	0	0	0	0	0	0	0	0
2132	NM_021633	chr1	-	202860229	202896371	202861660	202894290	12	202860229,202862366,202863311,202863718,202864649,202865981,202878137,202880181,202887298,202888882,202894095,202896216,	202861787,202862553,202863410,202863877,202864845,202866088,202878252,202880331,202887516,202889036,202894335,202896371,	0	KLHL12	cmpl	cmpl	2,1,1,1,0,1,0,0,1,0,0,-1,	1966	13589	1	0	0	0	0	0	1	6.4	6.4	21	21	0	0	0	0	0	0	0	0	0	0
2133	NM_001127687	chr1	-	202909960	202927700	202910700	202920198	9	202909960,202911152,202912885,202914110,202915566,202917431,202920057,202923368,202927602,	202910829,202911346,202913073,202914297,202915738,202917548,202920292,202923435,202927700,	0	ADIPOR1	cmpl	cmpl	0,1,2,1,0,0,0,-1,-1,	13589	3300	1	0	0	0	0	0	0	0	0	0	0	0	0	0	0	0	1	6.4	6.4	21	21
2133	NM_138391	chr1	+	202976533	202993197	202976593	202992168	8	202976533,202976901,202977770,202984016,202985087,202987608,202989920,202991982,	202976702,202976991,202977938,202984176,202985268,202987689,202990076,202993197,	0	TMEM183A	cmpl	cmpl	0,1,1,1,2,0,0,0,	140	27113	1	0	0	0	0	0	0	0	0	0	0	0	0	0	0	0	1	8.09	8.09	41	41
2133	NM_001079809	chr1	+	202976535	202992668	202976593	202992168	8	202976535,202976901,202977770,202984016,202985087,202987608,202989920,202991982,	202976702,202976991,202977938,202984176,202985268,202987689,202990076,202992668,	0	TMEM183B	cmpl	cmpl	0,1,1,1,2,0,0,0,	142	27642	1	0	0	0	0	0	0	0	0	0	0	0	0	0	0	0	1	8.09	8.09	41	41
266	NM_015053	chr1	+	203020310	203047864	203020903	203045518	17	203020310,203022880,203024559,203025247,203025502,203025911,203028305,203028897,203029344,203030097,203030779,203032955,203036822,203037580,203040819,203044704,203045468,	203021005,203023089,203024800,203025283,203025636,203026078,203028399,203028979,203029545,203030160,203030806,203033131,203036920,203037756,203040888,203044885,203047864,	0	PPFIA4	cmpl	cmpl	0,0,2,0,0,2,1,2,0,0,0,0,2,1,0,0,1,	27113	4392	1	0	0	0	0	0	0	0	0	0	0	1	8.09	8.09	41	41	0	0	0	0	0
2137	NM_002725	chr1	+	203444882	203460479	203452312	203456009	3	203444882,203452296,203455833,	203445066,203453285,203460479,	0	PRELP	cmpl	cmpl	-1,0,1,	124593	2791	1	0	0	0	0	0	0	0	0	0	0	1	5.82	5.82	26	26	0	0	0	0	0
267	NM_001001396	chr1	+	203595927	203713209	203652333	203708699	22	203595927,203651869,203667284,203668587,203669333,203669925,203671171,203672779,203676136,203676989,203678428,203680004,203681087,203682292,203683298,203689676,203690324,203691605,203693008,203696522,203702350,203708673,	203596347,203652526,203667482,203668845,203669459,203670051,203671207,203672941,203676351,203677232,203678670,203680236,203681267,203682380,203683405,203689868,203690538,203691817,203693116,203696699,203702528,203713209,	0	ATP2B4	cmpl	cmpl	-1,0,1,1,1,1,1,1,1,0,0,2,0,0,1,0,0,1,0,0,0,1,	117850	21074	2	1	6.11	6.11	23	23	1	14.4	14.4	45	45	0	0	0	0	0	0	0	0	0	0
267	NM_005686	chr1	+	204042245	204096871	204082043	204095262	14	204042245,204082042,204083448,204083646,204085634,204086249,204086720,204091027,204091364,204091981,204092239,204092788,204093768,204094985,	204042839,204082262,204083560,204083733,204085807,204086318,204086835,204091113,204091527,204092091,204092336,204092932,204093985,204096871,	0	SOX13	cmpl	cmpl	-1,0,0,1,1,0,0,1,0,1,0,1,1,2,	31853	3318	1	1	9.05	9.05	35	35	0	0	0	0	0	0	0	0	0	0	0	0	0	0	0
2142	NM_002256	chr1	-	204159468	204165619	204159611	204162004	3	204159468,204161901,204165503,	204159925,204162042,204165619,	0	KISS1	cmpl	cmpl	1,0,-1,	24003	1668	1	0	0	0	0	0	1	8.85	8.85	39	39	0	0	0	0	0	0	0	0	0	0
2142	NM_198447	chr1	-	204167287	204183220	204167585	204183034	5	204167287,204168322,204170760,204172023,204183009,	204167624,204168386,204170939,204172115,204183220,	0	GOLT1A	cmpl	cmpl	0,2,0,1,0,	1668	4760	1	0	0	0	0	0	0	0	0	0	0	0	0	0	0	0	1	8.85	8.85	39	39
267	NM_014935	chr1	-	204187980	204329044	204192597	204242855	23	204187980,204192589,204197210,204197855,204198064,204199540,204210502,204210812,204213991,204214742,204216492,204217948,204218311,204219673,204226480,204228385,204230433,204234069,204236602,204237335,204242753,204243856,204328821,	204191907,204192713,204197356,204197989,204198232,204199714,204210609,204210942,204214131,204214854,204216588,204218098,204218392,204219742,204226997,204228868,204230576,204234170,204236675,204237440,204242868,204243937,204329044,	0	PLEKHA6	cmpl	cmpl	-1,1,2,0,0,0,1,0,1,0,0,0,0,0,2,2,0,1,0,0,0,-1,-1,	4760	8513	2	1	8.21	8.21	45	45	1	9.6	9.6	34	34	0	0	0	0	0	0	0	0	0	0
2143	NR_027022	chr1	-	204337557	204338847	204338847	204338847	1	204337557,	204338847,	0	LOC127841	unk	unk	-1,	8513	33644	1	0	0	0	0	0	0	0	0	0	0	0	0	0	0	0	1	9.6	9.6	34	34
2144	NM_032833	chr1	-	204372491	204380944	204375219	204380539	2	204372491,204378619,	204375441,204380944,	0	PPP1R15B	cmpl	cmpl	0,0,	33644	10813	1	0	0	0	0	0	1	5.69	5.69	43	43	0	0	0	0	0	0	0	0	0	0
2144	NM_002646	chr1	-	204391757	204459474	204393979	204438930	34	204391757,204394740,204396775,204397266,204399048,204400796,204401327,204402443,204402920,204403566,204408062,204409319,204410598,204411653,204412544,204413195,204413458,204415083,204416563,204418312,204418977,204423796,204424983,204426164,204426855,204429005,204429451,204429677,204433139,204433577,204434346,204437997,204458943,204459195,	204394168,204394869,204396882,204397348,204399166,204400921,204401529,204402553,204403077,204403736,204408199,204409449,204410691,204411761,204412725,204413290,204413552,204415272,204416706,204418424,204419145,204423919,204425179,204426198,204427002,204429069,204429531,204429789,204433260,204433732,204434447,204439014,204459059,204459474,	0	PIK3C2B	cmpl	cmpl	0,0,1,0,2,0,2,0,2,0,1,0,0,0,2,0,2,2,0,2,2,2,1,0,0,2,0,2,1,2,0,0,-1,-1,	10813	26032	1	0	0	0	0	0	0	0	0	0	0	0	0	0	0	0	1	5.69	5.69	43	43
268	NM_001005388	chr1	+	204797781	204991950	204913443	204985667	30	204797781,204889759,204913353,204919684,204921138,204923315,204923956,204926783,204937376,204937925,204939743,204942403,204943306,204943784,204944398,204945798,204946808,204948095,204948489,204949497,204950925,204956545,204957760,204960419,204966297,204970297,204971723,204978684,204981924,204985435,	204797910,204889868,204913534,204919702,204921244,204923512,204924079,204926954,204937488,204938110,204939875,204942547,204943418,204943951,204944546,204945923,204946853,204948197,204948687,204949568,204951148,204956668,204957934,204960434,204966534,204970414,204971876,204978816,204981994,204991950,	0	NFASC	cmpl	cmpl	-1,-1,0,1,1,2,1,1,1,2,1,1,1,2,1,2,1,1,1,1,0,1,1,1,1,1,1,1,1,2,	143184	20389	1	0	0	0	0	0	0	0	0	0	0	1	12.5	12.5	39	39	0	0	0	0	0
2149	NM_001193272	chr1	-	205055269	205091150	205057914	205091001	14	205055269,205064114,205065809,205066453,205068116,205068868,205069038,205069279,205070727,205072984,205074155,205083916,205084985,205090982,	205057943,205064192,205066039,205066523,205068234,205068940,205069192,205069399,205070837,205073147,205074296,205084089,205085011,205091150,	0	RBBP5	cmpl	cmpl	1,1,2,1,0,0,2,2,0,2,2,0,1,0,	1681	20480	1	0	0	0	0	0	1	5.13	5.13	32	32	0	0	0	0	0	0	0	0	0	0
268	NM_015375	chr1	-	205111630	205180727	205116685	205180663	13	205111630,205117332,205119807,205126400,205128674,205129241,205130385,205131163,205132050,205132850,205138290,205156545,205180398,	205116873,205117467,205119922,205126514,205128807,205129398,205130515,205131340,205132134,205133083,205138960,205156934,205180727,	0	DSTYK	cmpl	cmpl	1,1,0,0,2,1,0,0,0,1,0,1,0,	20480	16310	3	0	0	0	0	0	1	65.59	65.59	170	170	1	9.06	9.06	23	23	1	5.13	5.13	32	32
2150	NM_014858	chr1	+	205197037	205242471	205197692	205241252	5	205197037,205210632,205238077,205240247,205240940,	205197899,205211172,205239012,205240383,205242471,	0	TMCC2	cmpl	cmpl	0,0,0,2,0,	16310	28719	4	0	0	0	0	0	1	9.06	9.06	23	23	1	65.59	65.59	170	170	2	16.23	11.275	61	47.5
2151	NM_030952	chr1	-	205271190	205290883	205272577	205290756	7	205271190,205274326,205275315,205277292,205277708,205280832,205290525,	205273641,205274459,205275435,205277358,205277860,205280953,205290883,	0	NUAK2	cmpl	cmpl	1,0,0,0,1,0,0,	28719	14764	2	0	0	0	0	0	0	0	0	0	0	0	0	0	0	0	2	16.23	11.275	61	47.5
2152	NM_002596	chr1	+	205473683	205501921	205492295	205500506	16	205473683,205492274,205492610,205493359,205494266,205495192,205495494,205495902,205496921,205497175,205498126,205498451,205498648,205499386,205499755,205500471,	205474006,205492425,205492753,205493485,205494323,205495307,205495589,205495965,205497045,205497296,205498224,205498557,205498691,205499477,205499833,205501921,	0	CDK18	cmpl	cmpl	-1,0,1,0,0,0,1,0,0,1,2,1,2,0,1,1,	56157	21479	1	0	0	0	0	0	0	0	0	0	0	1	11.95	11.95	39	39	0	0	0	0	0
2153	NM_181644	chr1	+	205538111	205572046	205538197	205569589	10	205538111,205548878,205549788,205553082,205554003,205555161,205561267,205566907,205568258,205569533,	205538427,205549077,205550049,205553251,205554119,205555335,205561415,205566978,205568379,205572046,	0	MFSD4	cmpl	cmpl	0,2,0,0,1,0,0,1,0,1,	12348	13188	1	1	11.73	11.73	29	29	0	0	0	0	0	0	0	0	0	0	0	0	0	0	0
2153	NM_001973	chr1	-	205585234	205602000	205585673	205593010	5	205585234,205588084,205589093,205592803,205600759,	205585772,205588201,205589966,205593019,205602000,	0	ELK4	cmpl	cmpl	0,0,0,0,-1,	13188	24980	1	0	0	0	0	0	1	8	8	34	34	0	0	0	0	0	0	0	0	0	0
2154	NM_022731	chr1	-	205681946	205719372	205687407	205719101	7	205681946,205688654,205689628,205693053,205696827,205698699,205719084,	205687607,205688804,205689781,205693109,205696933,205698749,205719372,	0	NUCKS1	cmpl	cmpl	1,1,1,2,1,2,0,	32316	17741	1	0	0	0	0	0	1	7.47	7.47	23	23	0	0	0	0	0	0	0	0	0	0
2154	NM_001135662	chr1	-	205737113	205744610	205739469	205744084	6	205737113,205739860,205740599,205741623,205743960,205744501,	205739581,205739982,205740781,205741695,205744214,205744610,	0	RAB7L1	cmpl	cmpl	2,0,1,1,0,-1,	17741	13610	1	0	0	0	0	0	0	0	0	0	0	0	0	0	0	0	1	7.47	7.47	23	23
2155	NM_052934	chr1	-	205882176	205912588	205884484	205904948	21	205882176,205886410,205887967,205889303,205890693,205892209,205892462,205892671,205893510,205895662,205896338,205896619,205897029,205897954,205898331,205899019,205900987,205901829,205902072,205904823,205912492,	205884532,205886482,205888113,205889358,205890975,205892323,205892555,205892741,205893617,205895758,205896416,205896733,205897177,205898037,205898484,205899184,205901163,205901940,205902212,205904966,205912588,	0	SLC26A9	cmpl	cmpl	0,0,1,0,0,0,0,2,0,0,0,0,2,0,0,0,1,1,2,0,-1,	62900	226322	1	0	0	0	0	0	0	0	0	0	0	1	5.17	5.17	30	30	0	0	0	0	0
2157	NM_001123168	chr1	+	206138910	206155074	206139304	206154051	4	206138910,206141445,206145453,206153956,	206139456,206141523,206145578,206155074,	0	FAM72A	cmpl	cmpl	0,2,2,1,	226322	69208	2	0	0	0	0	0	2	5.53	5.06	80	65	0	0	0	0	0	0	0	0	0	0
33	NM_001042758	chr1	+	206516199	206629505	206516199	206628374	18	206516199,206557368,206566045,206566901,206574779,206578607,206579735,206589248,206592724,206594600,206603511,206610314,206611313,206613325,206619420,206623730,206626545,206628223,	206516362,206557431,206566261,206567030,206575004,206578709,206579933,206589333,206592752,206594625,206603572,206610392,206611448,206613431,206619645,206623810,206626726,206629505,	0	SRGAP2	incmpl	cmpl	2,0,0,0,0,0,0,0,1,2,0,1,1,1,2,2,1,2,	184095	14080	4	2	7.92	6.34	66	51.5	0	0	0	0	0	2	7.19	6.235	105	99.5	0	0	0	0	0
2161	NM_001193321	chr1	+	206643585	206670223	206648234	206669478	21	206643585,206644498,206647673,206648207,206649523,206650020,206651091,206651502,206652285,206653212,206653364,206653789,206658333,206658530,206661250,206664151,206664980,206666355,206666598,206667252,206669444,	206644041,206644588,206647814,206648337,206649705,206650181,206651202,206651682,206652476,206653277,206653456,206653876,206658409,206658643,206661327,206664191,206665082,206666452,206666711,206667324,206670223,	0	IKBKE	cmpl	cmpl	-1,-1,-1,0,1,0,2,2,2,1,0,2,2,0,2,1,2,2,0,2,2,	5802	10655	1	0	0	0	0	0	0	0	0	0	0	0	0	0	0	0	1	9.84	9.84	50	50
270	NM_182663	chr1	+	206680878	206762616	206680935	206760310	6	206680878,206711500,206756600,206757718,206758511,206760157,	206681392,206711622,206756711,206758016,206758627,206762616,	0	RASSF5	cmpl	cmpl	0,1,0,0,1,0,	10655	2357	2	0	0	0	0	0	0	0	0	0	0	1	9.84	9.84	50	50	1	9.26	9.26	34	34
2162	NM_001201478	chr1	-	206764973	206785904	206765106	206785695	13	206764973,206766967,206769066,206770449,206772356,206772816,206773086,206773616,206778752,206781588,206782728,206784536,206785639,	206765177,206767142,206769187,206770545,206772446,206772966,206773190,206773662,206778860,206781679,206782812,206784727,206785904,	0	EIF2D	cmpl	cmpl	1,0,2,2,2,2,0,2,2,1,1,2,0,	2357	22976	2	1	8.05	8.05	28	28	0	0	0	0	0	0	0	0	0	0	1	9.26	9.26	34	34
2163	NM_004759	chr1	+	206858288	206907626	206858574	206905436	10	206858288,206902054,206902379,206902740,206903316,206904032,206904482,206904984,206905183,206905382,	206858853,206902194,206902444,206902820,206903443,206904108,206904607,206905070,206905264,206907626,	0	MAPKAPK2	cmpl	cmpl	0,0,2,1,0,1,2,1,0,0,	35746	33321	2	0	0	0	0	0	0	0	0	0	0	1	9.11	9.11	38	38	1	8.17	8.17	46	46
2163	NM_000572	chr1	-	206940947	206945839	206941980	206945780	5	206940947,206943173,206944251,206944700,206945615,	206942073,206943239,206944404,206944760,206945839,	0	IL10	cmpl	cmpl	0,0,0,0,0,	33321	26375	2	0	0	0	0	0	0	0	0	0	0	0	0	0	0	0	2	13.98	11.075	59	52.5
2165	NM_018566	chr1	-	207217193	207224422	207222364	207224375	2	207217193,207224032,	207223068,207224422,	0	YOD1	cmpl	cmpl	1,0,	11092	2197	1	0	0	0	0	0	1	3.69	3.69	34	34	0	0	0	0	0	0	0	0	0	0
2166	NM_001018053	chr1	+	207226619	207254368	207228062	207252364	15	207226619,207228045,207235297,207235964,207236487,207236691,207237117,207238380,207240843,207241507,207242768,207243624,207244532,207244853,207252298,	207226711,207228147,207235423,207236061,207236554,207236766,207237174,207238505,207241051,207241654,207242873,207243754,207244595,207244918,207254368,	0	PFKFB2	cmpl	cmpl	-1,0,1,1,2,0,0,0,2,0,0,0,1,1,0,	2197	7843	1	0	0	0	0	0	1	3.69	3.69	34	34	0	0	0	0	0	0	0	0	0	0
2166	NM_000715	chr1	+	207277606	207318317	207286370	207318062	12	207277606,207286345,207287444,207288760,207297266,207297519,207300057,207304890,207307748,207314450,207317162,207317888,	207277775,207286512,207287630,207288860,207297352,207297711,207300240,207305085,207307937,207314621,207317338,207318317,	0	C4BPA	cmpl	cmpl	-1,0,1,1,2,1,1,1,1,1,1,0,	4269	176499	1	1	11.74	11.74	38	38	0	0	0	0	0	0	0	0	0	0	0	0	0	0	0
2168	NM_000574	chr1	+	207494816	207534311	207495110	207532955	10	207494816,207495726,207497903,207498966,207500096,207504452,207510037,207510673,207512741,207532890,	207495210,207495912,207498095,207499066,207500182,207504641,207510163,207510754,207512762,207534311,	0	CD55	cmpl	cmpl	0,1,1,1,2,1,1,1,1,1,	176499	93333	2	0	0	0	0	0	1	18.13	18.13	56	56	1	6.84	6.84	40	40	0	0	0	0	0
2172	NM_001025109	chr1	-	208059882	208084683	208061082	208084425	8	208059882,208062026,208062505,208062809,208070837,208072317,208073165,208084346,	208061268,208062191,208062558,208062966,208070918,208072571,208073348,208084683,	0	CD34	cmpl	cmpl	0,0,1,0,0,1,1,0,	63941	110904	1	0	0	0	0	0	0	0	0	0	0	0	0	0	0	0	1	8.53	8.53	29	29
271	NM_025179	chr1	-	208195587	208417665	208200587	208391267	32	208195587,208201353,208202174,208204934,208206663,208207837,208211715,208212169,208212965,208213336,208215442,208216405,208217852,208218411,208219222,208224353,208224600,208225671,208227765,208234030,208252604,208255756,208257724,208266130,208269373,208270074,208272190,208276491,208315673,208383624,208390079,208416987,	208200683,208201504,208202387,208205104,208206854,208207937,208211819,208212329,208213112,208213403,208215711,208216548,208218087,208218555,208219462,208224447,208224768,208225808,208227883,208234182,208252795,208255853,208257925,208266245,208269470,208270228,208272314,208276592,208315808,208383807,208391347,208417665,	0	PLXNA2	cmpl	cmpl	0,2,2,0,1,0,1,0,0,2,0,1,0,0,0,2,2,0,2,0,1,0,0,2,1,0,2,0,0,0,0,-1,	110904	1184502	1	0	0	0	0	0	0	0	0	0	0	1	13.05	13.05	67	67	0	0	0	0	0
2185	NM_000228	chr1	-	209788217	209825820	209788615	209824289	23	209788217,209789815,209790754,209791251,209791796,209795880,209796326,209796849,209797184,209798992,209800211,209800727,209801379,209803081,209803959,209805927,209806414,209807791,209811252,209811878,209823308,209824261,209825713,	209788752,209789969,209790931,209791393,209792004,209796025,209796524,209797070,209797345,209799371,209800323,209800924,209801535,209803270,209804080,209806121,209806478,209807983,209811326,209811993,209823463,209824326,209825820,	0	LAMB3	cmpl	cmpl	1,0,0,2,1,0,0,1,2,1,0,1,1,1,0,1,0,0,1,0,1,0,-1,	933	22849	2	1	9.02	9.02	28	28	1	7.63	7.63	37	37	0	0	0	0	0	0	0	0	0	0
2187	NM_014388	chr1	+	210001311	210030910	210001408	210024792	12	210001311,210003452,210004147,210006529,210008419,210010145,210012253,210014197,210015609,210015927,210016795,210024548,	210001515,210003492,210004388,210006703,210008508,210010556,210012473,210014400,210015792,210016040,210017041,210030910,	0	DIEXF	cmpl	cmpl	0,2,0,1,1,0,0,1,0,0,2,2,	21832	80627	1	0	0	0	0	0	1	12.8	12.8	36	36	0	0	0	0	0	0	0	0	0	0
2190	NR_024337	chr1	-	210404803	210407466	210407466	210407466	2	210404803,210406979,	210405116,210407466,	0	C1orf133	unk	unk	-1,-1,	67170	94129	1	0	0	0	0	0	0	0	0	0	0	1	7.74	7.74	27	27	0	0	0	0	0
2190	NM_019605	chr1	+	210406194	210416440	210411305	210415682	4	210406194,210411288,210412837,210414902,	210406356,210411480,210412953,210416440,	0	SERTAD4	cmpl	cmpl	-1,0,1,0,	68561	85155	2	0	0	0	0	0	0	0	0	0	0	0	0	0	0	0	2	10.66	9.2	42	34.5
34	NM_001122834	chr1	+	210501595	210849638	210522319	210847721	12	210501595,210522276,210536195,210560811,210573811,210577807,210591497,210637848,210686496,210761241,210796869,210847629,	210501728,210522410,210536263,210560925,210574006,210578023,210591669,210637999,210686532,210761443,210797014,210849638,	0	HHAT	cmpl	cmpl	-1,0,1,0,0,0,0,1,2,2,0,1,	85155	2018	5	5	12.41	8.25	49	42.2	0	0	0	0	0	0	0	0	0	0	0	0	0	0	0
2198	NM_001136223	chr1	+	211432707	211489725	211432902	211487110	12	211432707,211433449,211444573,211447551,211449598,211451458,211452579,211462519,211469017,211477424,211486061,211486765,	211433068,211433506,211444651,211447604,211449760,211451583,211452658,211462738,211469095,211477482,211486303,211489725,	0	RCOR3	cmpl	cmpl	0,1,1,1,0,0,2,0,0,0,1,0,	125250	10231	1	0	0	0	0	0	1	9.06	9.06	33	33	0	0	0	0	0	0	0	0	0	0
2199	NR_026761	chr1	+	211556096	211605877	211605877	211605877	6	211556096,211564957,211565168,211570108,211599552,211605660,	211556267,211565039,211565318,211570173,211599625,211605877,	0	C1orf97	unk	unk	-1,-1,-1,-1,-1,-1,	7810	43986	2	1	10.54	10.54	47	47	1	8	8	26	26	0	0	0	0	0	0	0	0	0	0
2199	NM_001164688	chr1	-	211649863	211666259	211652377	211654757	3	211649863,211654461,211665109,	211652669,211654768,211666259,	0	RD3	cmpl	cmpl	2,0,-1,	43986	82121	1	0	0	0	0	0	0	0	0	0	0	1	16.23	16.23	60	60	0	0	0	0	0
2200	NM_021194	chr1	-	211748380	211752099	211748729	211751954	2	211748380,211751332,	211749631,211752099,	0	SLC30A1	cmpl	cmpl	1,0,	82121	79499	2	0	0	0	0	0	0	0	0	0	0	2	13.28	10.105	35	28.5	0	0	0	0	0
2201	NM_001204182	chr1	-	211831598	211848972	211831998	211848821	8	211831598,211840447,211842454,211843622,211844543,211846824,211847637,211848725,	211832054,211840573,211842674,211843749,211844626,211847065,211847855,211848972,	0	NEK2	cmpl	cmpl	1,1,0,2,0,2,0,0,	79499	67826	1	0	0	0	0	0	0	0	0	0	0	0	0	0	0	0	1	12.65	12.65	145	145
275	NM_001199809	chr1	-	212113740	212209002	212115165	212208779	19	212113740,212118125,212119948,212125910,212139771,212141219,212141854,212148507,212149923,212151613,212154434,212156017,212161227,212179980,212180591,212184716,212190227,212194424,212208685,	212115453,212118311,212120047,212126043,212139840,212141323,212142049,212148714,212150061,212151853,212154532,212156152,212161345,212180103,212180791,212184763,212190365,212194554,212209002,	0	INTS7	cmpl	cmpl	0,0,0,2,2,0,0,0,0,0,1,1,0,0,1,2,2,1,0,	109626	41952	2	1	13.08	13.08	43	43	1	6.32	6.32	45	45	0	0	0	0	0	0	0	0	0	0
2204	NM_016448	chr1	+	212208918	212278187	212209232	212276282	15	212208918,212216334,212218001,212220492,212220638,212236225,212238258,212240153,212241565,212241940,212245442,212251514,212253956,212273593,212276183,	212209284,212216460,212218100,212220554,212220759,212236291,212238371,212240227,212241669,212242045,212245555,212251604,212254092,212274426,212278187,	0	DTL	cmpl	cmpl	0,1,1,1,0,1,1,0,2,1,1,0,0,1,0,	204804	180691	1	0	0	0	0	0	1	6.32	6.32	45	45	0	0	0	0	0	0	0	0	0	0
275	NM_006243	chr1	+	212458878	212535205	212459452	212534112	13	212458878,212502476,212506838,212515529,212519144,212520688,212521730,212522530,212529967,212530291,212530498,212532027,212533979,	212459633,212502673,212506940,212515622,212519275,212520748,212521839,212522584,212530018,212530411,212530626,212532129,212535205,	0	PPP2R5A	cmpl	cmpl	0,1,0,0,0,2,2,0,0,0,0,2,2,	180691	2610	1	0	0	0	0	0	1	11.73	11.73	58	58	0	0	0	0	0	0	0	0	0	0
2208	NM_001030287	chr1	+	212738696	212794116	212788363	212792897	4	212738696,212788359,212791468,212792699,	212738825,212788603,212791576,212794116,	0	ATF3	cmpl	cmpl	-1,0,0,0,	118975	3672	2	1	5.74	5.74	36	36	0	0	0	0	0	1	12.16	12.16	52	52	0	0	0	0	0
2208	NM_153606	chr1	+	212797788	212800120	212798219	212800004	1	212797788,	212800120,	0	FAM71A	cmpl	cmpl	0,	3672	59638	1	0	0	0	0	0	0	0	0	0	0	0	0	0	0	0	1	4.88	4.88	27	27
2209	NM_001042552	chr1	+	212965169	212990167	212965263	212988498	10	212965169,212968436,212969858,212970453,212976042,212977661,212977937,212981077,212985589,212988354,	212965329,212968469,212969932,212970538,212976105,212977771,212977993,212981190,212985670,212990167,	0	TATDN3	cmpl	cmpl	0,0,0,2,0,0,2,1,0,0,	30	13317	1	0	0	0	0	0	1	10.36	10.36	37	37	0	0	0	0	0	0	0	0	0	0
2210	NM_014053	chr1	+	213031596	213072705	213031794	213068632	10	213031596,213037066,213046019,213056712,213058634,213061232,213061830,213062487,213068327,213068557,	213032532,213037211,213046160,213056780,213058738,213061343,213061936,213062599,213068395,213072705,	0	FLVCR1	cmpl	cmpl	0,0,1,1,0,2,2,0,1,0,	116	51181	1	0	0	0	0	0	1	6.93	6.93	16	16	0	0	0	0	0	0	0	0	0	0
2211	NM_001136474	chr1	+	213123886	213164927	213125079	213161926	9	213123886,213124680,213124930,213134507,213139063,213139612,213145921,213147296,213161853,	213124082,213124734,213125160,213134596,213139120,213139687,213146303,213147412,213164927,	0	VASH2	cmpl	cmpl	-1,-1,0,0,2,2,2,0,2,	51181	596	1	1	7.38	7.38	33	33	0	0	0	0	0	0	0	0	0	0	0	0	0	0	0
276	NM_001136138	chr1	+	213224587	213446808	213224746	213445977	14	213224587,213251037,213277795,213290658,213302869,213341200,213349742,213403839,213405465,213414044,213415911,213434900,213436063,213445866,	213224851,213251158,213277911,213290752,213303232,213341316,213349835,213403887,213405598,213415640,213416001,213434983,213436159,213446808,	0	RPS6KC1	cmpl	cmpl	0,0,1,0,1,1,0,0,0,1,1,1,0,0,	35419	544286	1	1	11.2	11.2	29	29	0	0	0	0	0	0	0	0	0	0	0	0	0	0	0
2221	NM_020197	chr1	+	214454564	214510477	214454597	214510127	12	214454564,214478529,214488104,214491421,214492201,214497983,214500964,214503510,214504292,214505360,214507542,214510046,	214454770,214478593,214488215,214491482,214492326,214498051,214501067,214503621,214504413,214505535,214507651,214510477,	0	SMYD2	cmpl	cmpl	0,2,0,0,1,0,2,0,0,1,2,0,	244802	11561	2	0	0	0	0	0	1	7.55	7.55	25	25	1	6.27	6.27	35	35	0	0	0	0	0
277	NM_005401	chr1	-	214522038	214725024	214531264	214638146	19	214522038,214537854,214542799,214546053,214549561,214551301,214556653,214560186,214564330,214567037,214568241,214571255,214575027,214576225,214585026,214587971,214625147,214637972,214724525,	214531393,214538018,214543034,214546182,214549780,214551445,214558131,214560265,214564388,214567120,214568329,214571344,214575115,214576296,214585094,214588069,214625317,214638300,214725024,	0	PTPN14	cmpl	cmpl	0,1,0,0,0,0,1,0,2,0,2,0,2,0,1,2,0,0,-1,	11561	51507	4	3	11.55	9.04667	50	43.6667	0	0	0	0	0	1	6.05	6.05	22	22	0	0	0	0	0
34	NM_206933	chr1	-	215796235	216596738	215799122	216595678	72	215796235,215802155,215807800,215812496,215813899,215820863,215821869,215823933,215844313,215847441,215853490,215901371,215914716,215916518,215931936,215933001,215940022,215953184,215955383,215956079,215960011,215963400,215972248,215987077,215990338,216011332,216017635,216019165,216040348,216051099,216052105,216061767,216073416,216074096,216107957,216138658,216143966,216166361,216172228,216173744…	215799212,215802377,215808045,215812580,215814076,215821072,215822108,215824143,215844635,215848958,215853718,215901726,215914879,215916677,215932094,215933185,215940130,215953383,215955538,215956277,215960216,215963624,215972467,215987246,215990537,216011445,216017838,216019375,216040512,216051222,216052440,216062396,216073559,216074247,216108137,216138821,216144118,216166509,216172400,216173904…	0	USH2A	cmpl	cmpl	0,0,1,1,1,2,0,0,2,0,0,2,1,1,2,1,1,0,1,1,0,1,1,0,2,0,1,1,2,2,0,1,2,1,1,0,1,0,2,1,1,1,1,1,1,0,1,1,1,0,1,1,0,1,1,1,1,2,1,1,0,1,0,2,2,0,2,1,0,2,0,-1,	1086	79849	2	2	9.6	8.535	40	30.5	0	0	0	0	0	0	0	0	0	0	0	0	0	0	0
281	NM_016052	chr1	+	218458628	218511325	218458658	218504433	5	218458628,218475635,218478369,218480772,218504289,	218458797,218475901,218478467,218480974,218511325,	0	RRP15	cmpl	cmpl	0,1,0,2,0,	418144	7350	1	1	9.05	9.05	23	23	0	0	0	0	0	0	0	0	0	0	0	0	0	0	0
2252	NM_001135599	chr1	+	218518675	218617961	218520043	218614704	8	218518675,218536675,218578510,218607423,218607679,218609311,218610684,218614545,	218520389,218536759,218578674,218607556,218607790,218609489,218610838,218617961,	0	TGFB2	cmpl	cmpl	0,1,1,0,1,1,2,0,	7350	729230	2	2	8.17	7.86	38	28	0	0	0	0	0	0	0	0	0	0	0	0	0	0	0
2258	NM_138794	chr1	+	219347191	219386207	219347232	219385070	5	219347191,219352488,219366423,219383873,219384833,	219347323,219352588,219366593,219383989,219386207,	0	LYPLAL1	cmpl	cmpl	0,1,2,1,0,	729230	701398	1	0	0	0	0	0	1	8.53	8.53	26	26	0	0	0	0	0	0	0	0	0	0
35	NM_004446	chr1	-	220141941	220220000	220142147	220219730	32	220141941,220142399,220145410,220146579,220151887,220152759,220153426,220154097,220154719,220156113,220156530,220157547,220160483,220161931,220170324,220174479,220178589,220179447,220180543,220184287,220191790,220192336,220193329,220195688,220197605,220198473,220203727,220205728,220206843,220208255,220213526,220219684,	220142298,220142464,220145489,220146740,220152061,220152957,220153582,220154199,220154799,220156186,220156740,220157599,220160746,220162165,220170684,220174597,220178702,220179655,220180680,220184398,220191850,220192421,220193563,220195860,220197798,220198600,220203822,220205868,220207000,220208355,220213611,220220000,	0	EPRS	cmpl	cmpl	2,0,2,0,0,0,0,0,1,0,0,2,0,0,0,2,0,2,0,0,0,2,2,1,0,2,0,1,0,2,1,0,	39948	10823	1	0	0	0	0	0	1	9.84	9.84	36	36	0	0	0	0	0	0	0	0	0	0
2265	NM_006085	chr1	-	220230823	220263191	220232185	220253188	9	220230823,220233027,220236098,220240643,220242725,220246191,220247308,220253068,220263027,	220232334,220233133,220236296,220240735,220242774,220246299,220247413,220253196,220263191,	0	BPNT1	cmpl	cmpl	1,0,0,1,0,0,0,0,-1,	10823	4263	2	0	0	0	0	0	1	6.32	6.32	36	36	0	0	0	0	0	1	9.84	9.84	36	36
2265	NM_018060	chr1	+	220267454	220321383	220267558	220320977	23	220267454,220269445,220273831,220275470,220275704,220275836,220276028,220276788,220279232,220280402,220284127,220287655,220298578,220300091,220307743,220310150,220311259,220312349,220313524,220315144,220316285,220318850,220320834,	220267825,220269568,220273991,220275619,220275754,220275946,220276119,220276904,220279402,220280493,220284279,220287816,220298681,220300185,220307852,220310253,220311385,220312481,220313631,220315290,220316476,220318995,220321383,	0	IARS2	cmpl	cmpl	0,0,0,1,0,2,1,2,1,0,1,0,2,0,1,2,0,0,0,2,1,0,1,	4263	226	1	0	0	0	0	0	0	0	0	0	0	1	6.32	6.32	36	36	0	0	0	0	0
283	NM_022746	chr1	+	220960038	220987741	220960286	220986760	7	220960038,220964832,220969984,220971215,220978393,220978544,220986633,	220960561,220965006,220970147,220971356,220978455,220978616,220987741,	0	MOSC1	cmpl	cmpl	0,2,2,0,0,2,2,	2442	65001	1	1	13.28	13.28	73	73	0	0	0	0	0	0	0	0	0	0	0	0	0	0	0
2274	NR_024236	chr1	-	221503269	221509638	221509638	221509638	2	221503269,221509204,	221507327,221509638,	0	LOC400804	unk	unk	-1,-1,	444869	365125	1	0	0	0	0	0	1	8.59	8.59	57	57	0	0	0	0	0	0	0	0	0	0
2284	NM_024746	chr1	-	222695601	222721444	222695942	222721386	9	222695601,222696953,222700310,222705307,222711989,222713351,222715353,222716878,222721065,	222696229,222697036,222700392,222705453,222712116,222713683,222715497,222717531,222721444,	0	HHIPL2	cmpl	cmpl	1,2,1,2,1,2,2,0,0,	780085	9799	1	0	0	0	0	0	1	6.32	6.32	49	49	0	0	0	0	0	0	0	0	0	0
285	NM_032890	chr1	+	222988430	223179337	223116165	223179314	10	222988430,223073122,223101771,223116148,223156421,223163966,223164861,223165354,223168226,223175726,	222988513,223073207,223101912,223116674,223156451,223164090,223164989,223165452,223168324,223179337,	0	DISP1	cmpl	cmpl	-1,-1,-1,0,2,2,0,2,1,0,	64428	103410	3	3	9.45	8.13667	30	29.6667	0	0	0	0	0	0	0	0	0	0	0	0	0	0	0
2288	NM_003268	chr1	-	223282747	223316624	223283796	223286373	6	223282747,223305816,223308023,223310519,223314989,223316537,	223286377,223305981,223308206,223310605,223315105,223316624,	0	TLR5	cmpl	cmpl	0,-1,-1,-1,-1,-1,	103410	77536	1	0	0	0	0	0	1	6.04	6.04	64	64	0	0	0	0	0	0	0	0	0	0
286	NM_017982	chr1	-	223394160	223537544	223395533	223536767	9	223394160,223396590,223400935,223402538,223437971,223441843,223465780,223536619,223537398,	223395562,223396973,223401080,223402730,223438160,223442017,223465993,223536802,223537544,	0	SUSD4	cmpl	cmpl	1,2,1,1,1,1,1,0,-1,	77536	29170	1	0	0	0	0	0	1	10	10	35	35	0	0	0	0	0	0	0	0	0	0
2293	NM_001146068	chr1	+	223889294	223963720	223889530	223962559	21	223889294,223905463,223931801,223933007,223934698,223936740,223938591,223939698,223940497,223943181,223945070,223946971,223949282,223949887,223951851,223954068,223957542,223958148,223959510,223959882,223962535,	223889533,223905533,223931920,223933141,223934867,223936824,223938677,223939773,223940658,223943351,223945082,223947183,223949319,223949953,223951909,223954133,223957611,223958227,223959627,223959941,223963720,	0	CAPN2	cmpl	cmpl	0,0,1,0,2,0,0,2,2,1,0,0,2,0,0,1,0,0,1,1,0,	35858	3874	1	1	6.12	6.12	23	23	0	0	0	0	0	0	0	0	0	0	0	0	0	0	0
2296	NM_001136115	chr1	+	224301790	224349749	224301831	224345077	4	224301790,224318173,224321775,224345053,	224302098,224318283,224321914,224349749,	0	FBXO28	cmpl	cmpl	0,0,2,0,	268116	21178	1	0	0	0	0	0	0	0	0	0	0	1	8.53	8.53	26	26	0	0	0	0	0
2296	NM_003676	chr1	+	224370927	224381142	224371038	224380180	3	224370927,224377278,224380033,	224371120,224378021,224381142,	0	DEGS1	cmpl	cmpl	0,1,0,	21178	33893	1	0	0	0	0	0	0	0	0	0	0	0	0	0	0	0	1	11.2	11.2	60	60
2297	NM_002533	chr1	-	224415035	224517872	224415327	224517829	23	224415035,224418927,224420902,224424207,224437913,224455735,224463040,224468824,224473727,224475476,224477185,224481968,224484202,224488263,224491424,224492437,224492735,224495692,224499501,224505395,224505579,224514092,224517772,	224415372,224418998,224420991,224424284,224438020,224455835,224463160,224468887,224473832,224475695,224477435,224482113,224484320,224488365,224491559,224492514,224492868,224495965,224499559,224505495,224505632,224514166,224517872,	0	NVL	cmpl	cmpl	0,1,2,0,1,0,0,0,0,0,2,1,0,0,0,1,0,0,2,1,2,0,0,	33893	26722	1	0	0	0	0	0	0	0	0	0	0	0	0	0	0	0	1	11.2	11.2	60	60
2298	NM_014184	chr1	+	224544594	224563695	224544626	224563524	5	224544594,224548196,224553580,224558984,224563496,	224544695,224548265,224553693,224559125,224563695,	0	CNIH4	cmpl	cmpl	0,0,0,2,2,	26722	9149	1	0	0	0	0	0	0	0	0	0	0	0	0	0	0	0	1	5.23	5.23	25	25
2298	NM_001115113	chr1	-	224572844	224622001	224577536	224621807	14	224572844,224581529,224585798,224586216,224586590,224588651,224592131,224599128,224605961,224607219,224612219,224619226,224619383,224621385,	224577562,224581715,224585928,224586295,224586736,224588771,224592272,224599267,224606118,224607317,224612356,224619283,224619483,224622001,	0	WDR26	cmpl	cmpl	1,1,0,2,0,0,0,2,1,2,0,0,2,0,	9149	182177	1	0	0	0	0	0	0	0	0	0	0	0	0	0	0	0	1	5.23	5.23	25	25
287	NM_152495	chr1	+	224804178	224928249	224804876	224927058	6	224804178,224868659,224872497,224918163,224922264,224927030,	224804957,224868728,224872545,224918276,224922408,224928249,	0	CNIH3	cmpl	cmpl	0,0,0,0,2,2,	182177	189106	6	4	18.66	11.2875	59	40.25	0	0	0	0	0	1	7.17	7.17	27	27	1	11.39	11.39	47	47
2306	NM_002296	chr1	-	225589203	225615784	225591004	225611777	14	225589203,225592105,225592327,225594365,225597992,225599038,225600155,225602979,225605685,225606964,225607416,225609778,225611612,225615655,	225591165,225592228,225592408,225594534,225598118,225599142,225600347,225603034,225605882,225607154,225607500,225609979,225611791,225615784,	0	LBR	cmpl	cmpl	1,1,1,0,0,1,1,0,1,0,0,0,0,-1,	2207	58749	2	1	9.34	9.34	29	29	0	0	0	0	0	1	7.15	7.15	39	39	0	0	0	0	0
288	NM_001008493	chr1	-	225674533	225840845	225685476	225840392	15	225674533,225686048,225688693,225692692,225695652,225699512,225700358,225700572,225702297,225704897,225706899,225718255,225742607,225754950,225840387,	225685514,225686106,225688772,225692755,225695719,225699561,225700416,225700718,225702602,225705008,225707267,225718340,225742785,225755116,225840845,	0	ENAH	cmpl	cmpl	1,0,2,2,1,0,2,0,1,1,2,1,0,2,0,	58014	124669	1	1	5.87	5.87	23	23	0	0	0	0	0	0	0	0	0	0	0	0	0	0	0
288	NM_001130440	chr1	+	225965514	225978168	225965642	225974671	4	225965514,225971001,225974563,225976941,	225965714,225971070,225974687,225978168,	0	SRP9	cmpl	cmpl	0,0,0,-1,	124669	19628	1	0	0	0	0	0	1	7.83	7.83	40	40	0	0	0	0	0	0	0	0	0	0
2309	NM_001136018	chr1	+	225997796	226033262	226016430	226033048	9	225997796,226016425,226019479,226026354,226026917,226027529,226030066,226032198,226032846,	225997871,226016613,226019660,226026582,226027047,226027738,226030175,226032324,226033262,	0	EPHX1	cmpl	cmpl	-1,0,0,1,1,2,1,2,2,	19628	40719	2	1	7.47	7.47	23	23	0	0	0	0	0	0	0	0	0	0	1	7.08	7.08	29	29
2309	NM_014698	chr1	-	226033232	226070420	226034740	226065280	25	226033232,226034734,226036192,226036597,226037612,226040364,226041329,226043578,226044352,226044610,226046895,226048559,226049917,226050154,226050470,226053596,226054273,226054811,226055587,226058775,226059686,226061987,226065094,226066919,226070003,	226034633,226034914,226036255,226036713,226037780,226040470,226041492,226043641,226044439,226044717,226047049,226048697,226050051,226050278,226050551,226053667,226054382,226054863,226055730,226058813,226059753,226062067,226065294,226067110,226070420,	0	TMEM63A	cmpl	cmpl	-1,0,0,1,1,0,2,2,2,0,2,2,0,2,2,0,2,1,2,0,2,0,0,-1,-1,	55064	3561	1	1	7.08	7.08	29	29	0	0	0	0	0	0	0	0	0	0	0	0	0	0	0
2309	NM_020997	chr1	-	226073981	226076846	226074426	226076766	4	226073981,226075098,226075485,226076516,	226074790,226075338,226075732,226076846,	0	LEFTY1	cmpl	cmpl	2,2,1,0,	3561	30733	1	0	0	0	0	0	0	0	0	0	0	1	7.47	7.47	26	26	0	0	0	0	0
2310	NM_013328	chr1	-	226107579	226111965	226108154	226111810	7	226107579,226108907,226109251,226109557,226109903,226111400,226111743,	226108320,226109071,226109344,226109779,226110083,226111471,226111965,	0	PYCR2	cmpl	cmpl	2,0,0,0,0,1,0,	30733	12332	1	0	0	0	0	0	0	0	0	0	0	1	9.96	9.96	46	46	0	0	0	0	0
2310	NM_001172425	chr1	-	226124297	226129083	226125140	226128840	5	226124297,226127060,226127455,226127673,226128590,	226125504,226127300,226127571,226127702,226129083,	0	LEFTY2	cmpl	cmpl	2,2,0,1,0,	12332	41319	1	0	0	0	0	0	0	0	0	0	0	0	0	0	0	0	1	9.96	9.96	46	46
288	NM_022735	chr1	-	226332379	226374423	226334310	226374376	8	226332379,226340035,226342347,226346884,226349231,226352489,226353559,226374090,	226334522,226340320,226342534,226347059,226349390,226352630,226353701,226374423,	0	ACBD3	cmpl	cmpl	1,1,0,2,2,2,1,0,	72676	36959	2	0	0	0	0	0	0	0	0	0	0	0	0	0	0	0	2	11.7	10.115	39	31
2313	NM_001618	chr1	-	226548391	226595801	226549160	226595630	23	226548391,226549669,226550799,226551643,226552702,226553654,226555180,226555899,226558134,226561926,226564808,226566842,226567273,226567622,226568768,226570736,226573204,226574026,226576356,226578110,226579899,226589914,226595510,	226549242,226549784,226550861,226551771,226552855,226553753,226555309,226556022,226558218,226562055,226565004,226566975,226567342,226567865,226568909,226570884,226573381,226574143,226576456,226578325,226580015,226590080,226595801,	0	PARP1	cmpl	cmpl	2,1,2,0,0,0,0,0,0,0,2,1,1,1,1,0,0,0,2,0,1,0,0,	51193	140699	1	0	0	0	0	0	0	0	0	0	0	1	5.87	5.87	28	28	0	0	0	0	0
289	NM_002221	chr1	-	226819390	226926876	226822371	226925159	8	226819390,226825379,226827257,226829621,226834867,226836372,226923227,226926741,	226822587,226825451,226827359,226829826,226835081,226836472,226925364,226926876,	0	ITPKB	cmpl	cmpl	0,0,0,2,1,0,0,-1,	22475	131396	2	2	8.85	6.615	35	29	0	0	0	0	0	0	0	0	0	0	0	0	0	0	0
2317	NM_000447	chr1	+	227058272	227083804	227069608	227083280	13	227058272,227058962,227063065,227069588,227071405,227073238,227075791,227076529,227077735,227078978,227079443,227081707,227083124,	227058350,227059105,227063251,227069749,227071620,227073380,227075859,227076750,227077834,227079062,227079545,227081826,227083804,	0	PSEN2	cmpl	cmpl	-1,-1,-1,0,0,2,0,2,1,1,1,1,0,	131396	44133	1	0	0	0	0	0	0	0	0	0	0	1	9.26	9.26	29	29	0	0	0	0	0
289	NM_003607	chr1	-	227177565	227505826	227181968	227504883	36	227177565,227182523,227192694,227203780,227204627,227210963,227213755,227216357,227218108,227218998,227221034,227222355,227223171,227227831,227235627,227257477,227259908,227261564,227261959,227268593,227279586,227288692,227300012,227300371,227307504,227316809,227327276,227330645,227333189,227335059,227348243,227381486,227387257,227400836,227441764,227504705,	227182100,227182681,227192812,227203898,227204751,227211048,227213853,227216951,227218171,227219215,227221116,227222495,227223308,227227937,227235711,227257554,227260000,227261713,227262065,227268718,227279692,227288940,227300123,227300614,227307638,227316932,227327443,227330725,227333438,227335260,227348337,227381635,227387353,227400920,227441856,227505826,	0	CDC42BPA	cmpl	cmpl	0,1,0,2,1,0,1,1,1,0,2,0,1,0,0,1,2,0,2,0,2,0,0,0,1,1,2,0,0,0,2,0,0,0,1,0,	2319	245393	1	0	0	0	0	0	1	7.55	7.55	27	27	0	0	0	0	0	0	0	0	0	0
2323	NM_001161465	chr1	-	227918889	227923112	227920092	227923112	6	227918889,227920629,227921114,227921607,227922351,227922712,	227920377,227920728,227921382,227921733,227922517,227923112,	0	JMJD4	cmpl	cmpl	0,0,2,2,1,0,	33481	80305	1	0	0	0	0	0	1	6.97	6.97	29	29	0	0	0	0	0	0	0	0	0	0
290	NM_053052	chr1	+	227922696	227968932	227923110	227968374	5	227922696,227935392,227946695,227954659,227968227,	227923200,227935934,227947186,227954784,227968932,	0	SNAP47	cmpl	cmpl	0,0,2,1,0,	641	34485	4	1	8.22	8.22	45	45	1	6.97	6.97	29	29	0	0	0	0	0	2	14.4	10.15	49	33.5
2324	NM_183062	chr1	+	228003417	228034171	228003417	228033909	5	228003417,228003790,228004909,228033170,228033654,	228003565,228003953,228005181,228033313,228034171,	0	PRSS38	cmpl	cmpl	0,1,2,1,0,	34485	74993	3	1	10.82	10.82	35	35	0	0	0	0	0	2	14.4	10.15	49	33.5	0	0	0	0	0
2325	NM_003395	chr1	-	228109164	228135676	228109218	228135588	4	228109164,228111838,228112963,228135493,	228109701,228112101,228113220,228135676,	0	WNT9A	cmpl	cmpl	0,1,2,0,	74993	59046	2	1	7.38	7.38	40	40	0	0	0	0	0	1	9.06	9.06	36	36	0	0	0	0	0
2327	NM_000858	chr1	+	228327928	228336655	228333213	228336398	9	228327928,228328824,228333211,228333726,228334542,228335106,228335315,228336071,228336365,	228328064,228328989,228333325,228333768,228334639,228335245,228335400,228336157,228336655,	0	GUK1	cmpl	cmpl	-1,-1,0,1,1,2,0,1,0,	30915	897	2	0	0	0	0	0	2	9.49	7.65	49	38	0	0	0	0	0	0	0	0	0	0
2327	NM_020435	chr1	+	228337552	228347527	228345459	228346779	2	228337552,228345440,	228337708,228347527,	0	GJC2	cmpl	cmpl	-1,0,	897	5901	1	0	0	0	0	0	1	6.04	6.04	47	47	0	0	0	0	0	0	0	0	0	0
2327	NM_001010867	chr1	+	228353428	228369958	228353517	228363214	3	228353428,228362392,228362822,	228353858,228362730,228369958,	0	IBA57	cmpl	cmpl	0,2,1,	5901	25902	1	0	0	0	0	0	1	8.48	8.48	25	25	0	0	0	0	0	0	0	0	0	0
2329	NM_033445	chr1	-	228645064	228645560	228645125	228645518	1	228645064,	228645560,	0	HIST3H2A	cmpl	cmpl	0,	32038	247	1	0	0	0	0	0	0	0	0	0	0	0	0	0	0	0	1	6.44	6.44	30	30
291	NR_037962	chr1	+	228780393	228882416	228882416	228882416	3	228780393,228873419,228879031,	228780779,228873478,228882416,	0	RHOU	unk	unk	-1,-1,-1,	96504	524462	1	0	0	0	0	0	1	4.92	4.92	113	113	0	0	0	0	0	0	0	0	0	0
2330	NR_002834	chr1	+	228780656	228788159	228788159	228788159	2	228780656,228785810,	228780779,228788159,	0	DUSP5P	unk	unk	-1,-1,	96767	82664	1	0	0	0	0	0	1	4.92	4.92	113	113	0	0	0	0	0	0	0	0	0	0
297	NM_001098721	chr1	-	235710984	235814054	235715408	235747138	4	235710984,235747039,235758699,235813848,	235715537,235747148,235758811,235814054,	0	GNG4	cmpl	cmpl	0,0,-1,-1,	43203	10290	1	1	7.47	7.47	23	23	0	0	0	0	0	0	0	0	0	0	0	0	0	0	0
299	NM_001035	chr1	+	237205701	237997288	237205821	237995947	105	237205701,237433796,237494177,237519264,237527657,237532833,237538016,237540622,237550580,237551386,237580348,237586391,237604618,237608700,237617690,237619899,237632391,237655105,237656253,237659810,237664010,237666588,237670009,237674987,237693726,237711730,237713843,237729866,237732444,237753092,237753939,237755038,237756775,237758797,237765324,237774061,237777338,237780585,237787064,237788960…	237205869,237433916,237494282,237519285,237527672,237532908,237538095,237540735,237550680,237551483,237580423,237586548,237604783,237608822,237617874,237620035,237632487,237655224,237656387,237660052,237664203,237666805,237670114,237675091,237693810,237711890,237713991,237730075,237732619,237753301,237754292,237755153,237756936,237758957,237765411,237774288,237778143,237780786,237787170,237789104…	0	RYR2	cmpl	cmpl	0,0,0,0,0,0,0,1,0,1,2,2,0,0,2,0,1,1,0,2,1,2,0,0,2,2,0,1,0,1,0,2,0,2,0,0,2,0,0,1,1,2,0,1,0,1,2,0,1,0,2,0,0,2,0,0,0,0,1,2,1,0,2,1,2,1,2,1,1,2,0,0,0,0,0,0,2,0,2,0,0,1,0,2,1,1,0,0,0,1,0,2,0,0,0,2,0,2,0,0,0,1,0,2,0,	138420	28186	1	1	7.87	7.87	62	62	0	0	0	0	0	0	0	0	0	0	0	0	0	0	0
301	NM_000740	chr1	+	239792372	240072717	240070751	240072524	5	239792372,239795523,239841485,239990551,240070732,	239792839,239795586,239841588,239990678,240072717,	0	CHRM3	cmpl	cmpl	-1,-1,-1,-1,0,	1143055	98106	1	1	6.4	6.4	18	18	0	0	0	0	0	0	0	0	0	0	0	0	0	0	0
38	NM_001167740	chr1	-	245912641	246670644	245912864	246670519	12	245912641,245927342,246021797,246027100,246078831,246091232,246093171,246490502,246493781,246498668,246518332,246670355,	245912966,245927451,246021972,246027188,246078942,246091335,246093239,246490639,246493839,246498776,246518396,246670644,	0	SMYD3	cmpl	cmpl	0,2,1,0,0,2,0,1,0,0,2,0,	46213	33218	1	1	10.66	10.66	26	26	0	0	0	0	0	0	0	0	0	0	0	0	0	0	0
2485	NM_001136036	chr1	-	249144202	249153125	249144408	249152713	12	249144202,249144880,249148135,249149578,249149756,249149923,249150486,249150712,249151432,249152026,249152329,249152710,	249144715,249144980,249148250,249149657,249149834,249150145,249150621,249150761,249151696,249152058,249152520,249153125,	0	ZNF692	cmpl	cmpl	2,1,0,2,2,2,2,1,1,2,0,0,	488	47316	1	0	0	0	0	0	0	0	0	0	0	1	8	8	31	31	0	0	0	0	0
73	NM_014974	chr10	-	320129	735608	323264	735518	37	320129,327139,329211,332212,334303,355970,372945,375372,387138,390748,390938,394580,395270,402365,403767,408429,409136,410313,412214,415433,428586,429966,430485,433684,435930,436203,436679,445048,454865,459852,461708,465004,468763,486810,518378,532398,735433,	323517,327263,329386,332287,334361,356032,373116,375541,387269,390858,391050,394702,395394,402446,403877,408631,409251,410522,412351,415573,428701,430086,430579,433749,436033,436313,436803,445159,454957,460050,461828,465139,468973,486936,518489,532470,735608,	0	DIP2C	cmpl	cmpl	2,1,0,0,2,0,0,2,0,1,0,1,0,0,1,0,2,0,1,2,1,1,0,1,0,1,0,0,1,1,1,1,1,1,1,1,0,	19552	119875	1	1	9.06	9.06	23	23	0	0	0	0	0	0	0	0	0	0	0	0	0	0	0
593	NR_024628	chr10	+	1068576	1090141	1090141	1090141	4	1068576,1081753,1082728,1089468,	1068723,1081916,1082833,1090141,	0	IDI2-AS1	unk	unk	-1,-1,-1,-1,	4868	12634	1	0	0	0	0	0	0	0	0	0	0	0	0	0	0	0	1	5.87	5.87	17	17
593	NM_004508	chr10	-	1085963	1095061	1087126	1094943	5	1085963,1088571,1089240,1089938,1094803,	1087444,1088702,1089333,1090111,1095061,	0	IDI1	cmpl	cmpl	0,1,1,2,0,	14164	7714	1	0	0	0	0	0	1	5.87	5.87	17	17	0	0	0	0	0	0	0	0	0	0
593	NM_014023	chr10	+	1102775	1178237	1118095	1175284	14	1102775,1118055,1123846,1125950,1126351,1130342,1132225,1139391,1142109,1149541,1151065,1170157,1170849,1175152,	1102908,1118233,1123943,1126046,1126416,1130478,1132297,1139436,1142186,1149776,1151207,1170292,1170964,1178237,	0	WDR37	cmpl	cmpl	-1,0,0,1,1,0,1,1,1,0,1,2,2,0,	7714	27470	1	0	0	0	0	0	0	0	0	0	0	1	5.87	5.87	17	17	0	0	0	0	0
626	NM_001047160	chr10	+	5454517	5500426	5454655	5498957	12	5454517,5468617,5471132,5493792,5494320,5494820,5495212,5495446,5496227,5496910,5498049,5498550,	5454783,5468684,5471192,5493900,5494488,5494883,5495309,5495523,5496485,5497081,5498236,5500426,	0	NET1	cmpl	cmpl	0,2,0,0,0,0,0,1,0,0,0,1,	7724	40231	2	1	5.87	5.87	19	19	1	8	8	19	19	0	0	0	0	0	0	0	0	0	0
631	NM_032905	chr10	+	6130948	6159422	6139028	6157519	12	6130948,6139010,6143233,6146893,6148103,6150648,6151948,6154172,6155470,6156011,6157201,6157415,	6131156,6139151,6143350,6147060,6148201,6150705,6152090,6154324,6155544,6156110,6157274,6159422,	0	RBM17	cmpl	cmpl	-1,0,0,0,2,1,1,2,1,0,0,1,	26615	27420	1	0	0	0	0	0	0	0	0	0	0	0	0	0	0	0	1	6.93	6.93	20	20
632	NM_001145443	chr10	+	6186842	6277507	6186960	6274905	15	6186842,6255585,6257183,6258087,6258668,6259097,6261531,6262620,6263343,6263603,6264817,6265920,6266111,6268154,6274857,	6186976,6255711,6257280,6258154,6258743,6259154,6261656,6262828,6263490,6263708,6264947,6265983,6266176,6268328,6277507,	0	PFKFB3	cmpl	cmpl	0,1,1,2,0,0,0,2,0,0,0,1,1,0,0,	27420	191597	2	1	6.93	6.93	29	29	0	0	0	0	0	1	6.93	6.93	20	20	0	0	0	0	0
632	NR_036111	chr10	+	6194158	6194240	6194240	6194240	1	6194158,	6194240,	0	MIR3155	unk	unk	-1,	34736	50599	1	0	0	0	0	0	0	0	0	0	0	1	6.93	6.93	20	20	0	0	0	0	0
677	NM_018706	chr10	+	12110933	12165224	12111032	12162887	17	12110933,12123470,12126538,12129533,12130984,12133511,12136071,12139682,12142176,12143040,12148244,12149907,12154898,12159671,12160747,12162180,12162785,	12111186,12123626,12126750,12129728,12131254,12133683,12136270,12139995,12142261,12143180,12148395,12150014,12155063,12159754,12160917,12162266,12165224,	0	DHTKD1	cmpl	cmpl	0,1,1,0,0,0,1,2,0,1,0,1,0,0,2,1,0,	25910	6415	1	0	0	0	0	0	1	12.8	12.8	34	34	0	0	0	0	0	0	0	0	0	0
10	NM_020397	chr10	+	12391582	12868137	12391817	12867724	10	12391582,12595223,12708734,12802946,12811671,12833156,12856193,12858248,12866463,12867571,	12391909,12595355,12708809,12803085,12811798,12833232,12856306,12858327,12866551,12868137,	0	CAMK1D	cmpl	cmpl	0,2,2,2,0,1,2,1,2,0,	98993	6995	3	2	12.26	8.795	37	27	0	0	0	0	0	1	11.73	11.73	34	34	0	0	0	0	0
85	NM_031455	chr10	-	12938624	13043704	12940415	13043570	3	12938624,13040337,13043196,	12940679,13040512,13043704,	0	CCDC3	cmpl	cmpl	0,2,0,	61079	98377	2	2	8.12	8.06	35	29.5	0	0	0	0	0	0	0	0	0	0	0	0	0	0	0
86	NM_018027	chr10	-	13685705	14372866	13693904	14372101	25	13685705,13693902,13696415,13698635,13701322,13702315,13705452,13708096,13712405,13716910,13735897,13743339,13749036,13779843,13782193,13782511,13789735,13803646,13804623,13824921,13838495,13852813,13900846,14372056,14372595,	13689035,13693974,13696512,13699522,13701490,13702553,13705509,13708325,13712528,13717044,13736039,13743478,13749113,13779930,13782251,13782577,13789819,13803669,13804680,13825006,13838588,13852908,13900912,14372182,14372866,	0	FRMD4A	cmpl	cmpl	-1,2,1,2,2,1,1,0,0,1,0,2,0,0,2,2,2,0,0,2,2,0,0,0,-1,	12837	105708	6	6	13.33	10.0433	39	30.8333	0	0	0	0	0	0	0	0	0	0	0	0	0	0	0
699	NM_001033855	chr10	-	14948870	14996094	14950406	14996009	14	14948870,14961736,14964979,14968841,14970014,14974852,14976378,14976701,14977461,14978536,14981808,14987103,14991034,14995900,	14951329,14961831,14965068,14968896,14970151,14974954,14976519,14976774,14977563,14978592,14981868,14987188,14991086,14996094,	0	DCLRE1C	cmpl	cmpl	1,2,0,2,0,0,0,2,2,0,0,2,1,0,	2566	5343	1	0	0	0	0	0	1	7.24	7.24	50	50	0	0	0	0	0	0	0	0	0	0
699	NM_001080836	chr10	+	15001437	15014850	15008467	15014640	3	15001437,15008438,15014511,	15001556,15008605,15014850,	0	MEIG1	cmpl	cmpl	-1,0,0,	5343	71044	1	0	0	0	0	0	0	0	0	0	0	1	7.24	7.24	50	50	0	0	0	0	0
1	NM_012425	chr10	-	16632616	16859453	16635392	16859080	9	16632616,16737021,16794537,16794916,16796869,16806388,16824032,16858971,16859313,	16635495,16737154,16794652,16794999,16796988,16806509,16824083,16859083,16859453,	0	RSU1	cmpl	cmpl	2,1,0,1,2,1,1,0,-1,	68612	6511	1	1	6.4	6.4	21	21	0	0	0	0	0	0	0	0	0	0	0	0	0	0	0
89	NM_001081	chr10	-	16865964	17171816	16866973	17171764	67	16865964,16870803,16873250,16877012,16878233,16882328,16882883,16893233,16911634,16916372,16918895,16930415,16932369,16940994,16942623,16943336,16945964,16948201,16949506,16955809,16957030,16957819,16960620,16961961,16967239,16967582,16970155,16975085,16979590,16980961,16982030,16989233,16990476,16991999,16994274,16996387,17024482,17026103,17032332,17061831,17083031,17085825,17087005,17087932,170…	16867081,16871039,16873416,16877194,16878381,16882534,16883046,16893442,16911852,16916502,16919096,16930565,16932526,16941182,16942849,16943458,16946114,16948408,16949678,16955991,16957171,16958029,16960799,16962136,16967423,16967773,16970302,16975283,16979783,16981146,16982236,16989366,16990605,16992110,16994388,16996547,17024652,17026278,17032514,17061982,17083219,17085982,17087187,17088093,170…	0	CUBN	cmpl	cmpl	0,1,0,1,0,1,0,1,2,1,1,1,0,1,0,1,1,1,0,1,1,1,2,1,0,1,1,1,0,1,2,1,1,1,1,0,1,0,1,0,1,0,1,2,1,2,1,0,1,0,1,0,1,0,1,0,1,1,1,0,2,0,0,0,0,2,0,	6511	13165	3	3	13.86	9.01	38	33	0	0	0	0	0	0	0	0	0	0	0	0	0	0	0
716	NM_003380	chr10	+	17270257	17279592	17271421	17279270	10	17270257,17271274,17272648,17275585,17275768,17276691,17277167,17277844,17278292,17279228,	17270523,17271984,17272709,17275681,17275930,17276817,17277388,17277888,17278378,17279592,	0	VIM	cmpl	cmpl	-1,0,2,0,0,0,0,2,1,0,	26187	83083	1	0	0	0	0	0	1	5.33	5.33	23	23	0	0	0	0	0	0	0	0	0	0
719	NM_014241	chr10	-	17631957	17659373	17632362	17659338	7	17631957,17636203,17641288,17645558,17645724,17645928,17659081,	17632445,17636382,17641410,17645647,17645743,17646046,17659373,	0	PTPLA	cmpl	cmpl	1,2,0,1,0,2,0,	135703	26750	1	1	11.2	11.2	32	32	0	0	0	0	0	0	0	0	0	0	0	0	0	0	0
724	NM_001145195	chr10	+	18240767	18332221	18242205	18331762	13	18240767,18242119,18250509,18254411,18266830,18270240,18276407,18280079,18282109,18284584,18289595,18292099,18331633,	18240954,18242466,18250791,18254619,18267003,18270412,18276580,18280232,18282220,18284651,18289754,18292287,18332221,	0	SLC39A12	cmpl	cmpl	-1,0,0,0,1,0,1,0,0,0,1,1,0,	40676	97384	1	1	8	8	23	23	0	0	0	0	0	0	0	0	0	0	0	0	0	0	0
90	NM_201593	chr10	+	18429605	18830688	18429665	18828653	14	18429605,18439811,18690852,18787283,18789740,18795399,18803439,18807264,18807838,18816516,18823004,18825029,18827108,18828158,	18429785,18439904,18690972,18787406,18789877,18795476,18803459,18807345,18807897,18816626,18823156,18825125,18827294,18830688,	0	CACNB2	cmpl	cmpl	0,0,0,0,0,2,1,0,0,2,1,0,0,0,	97384	3575	1	1	9.06	9.06	28	28	0	0	0	0	0	0	0	0	0	0	0	0	0	0	0
92	NM_032812	chr10	+	20105371	20569115	20106008	20568748	14	20105371,20290703,20335797,20357098,20432223,20436712,20453396,20465927,20466256,20500597,20506354,20507992,20534273,20568631,	20106120,20290915,20335944,20357168,20432346,20436831,20453496,20466023,20466338,20500658,20506505,20508031,20534434,20569115,	0	PLXDC2	cmpl	cmpl	0,1,0,0,1,1,0,1,1,2,0,1,1,0,	1138431	499787	1	1	8	8	19	19	0	0	0	0	0	0	0	0	0	0	0	0	0	0	0
93	NM_001173484	chr10	-	21068902	21463116	21074811	21462762	7	21068902,21076130,21101697,21250600,21309045,21461311,21462693,	21074850,21076237,21101869,21250708,21309130,21461406,21463116,	0	NEBL	cmpl	cmpl	0,1,0,0,2,0,0,	499787	320304	1	1	6.93	6.93	23	23	0	0	0	0	0	0	0	0	0	0	0	0	0	0	0
11	NM_004641	chr10	+	21823100	22032559	21823573	22029163	24	21823100,21823573,21827761,21875222,21884259,21901276,21903759,21906040,21940601,21959377,21962278,21970260,21971153,21977419,22002700,22015172,22016784,22019828,22021827,22022432,22022696,22024067,22029082,22030867,	21823449,21823733,21827841,21875277,21884369,21901380,21903853,21906136,21940697,21959633,21962848,21970305,21971186,21977467,22002879,22015284,22016857,22019983,22022016,22022521,22023058,22024164,22029165,22032559,	0	MLLT10	cmpl	cmpl	-1,0,1,0,1,0,2,0,0,0,1,1,1,1,1,0,1,2,1,1,0,2,0,-1,	8489	12917	1	1	10.13	10.13	25	25	0	0	0	0	0	0	0	0	0	0	0	0	0	0	0
94	NM_022365	chr10	-	22045476	22292650	22045615	22292363	12	22045476,22048098,22055189,22094908,22171210,22193450,22207707,22208760,22209726,22217434,22217968,22292141,	22045684,22048547,22055238,22095028,22171368,22193541,22207801,22208858,22209892,22217481,22218070,22292650,	0	DNAJC1	cmpl	cmpl	0,1,0,0,1,0,2,0,2,0,0,0,	12917	205092	2	2	9.06	7.995	26	22.5	0	0	0	0	0	0	0	0	0	0	0	0	0	0	0
762	NM_173081	chr10	+	23216953	23326514	23220925	23326408	19	23216953,23220924,23235072,23244735,23247998,23248327,23250812,23257234,23270268,23270523,23287076,23290847,23292174,23295812,23297204,23297743,23319524,23321789,23326198,	23217035,23220973,23235190,23244861,23248067,23248503,23251007,23257418,23270421,23270629,23287326,23290984,23292343,23295910,23297303,23297860,23319725,23321952,23326514,	0	ARMC3	cmpl	cmpl	-1,0,0,1,1,1,0,0,1,1,2,0,2,0,2,2,2,2,0,	213450	57912	1	1	8.53	8.53	22	22	0	0	0	0	0	0	0	0	0	0	0	0	0	0	0
11	NM_001098500	chr10	+	23983674	24836772	24508724	24835253	19	23983674,24296153,24508554,24669797,24721923,24727314,24762156,24783428,24784075,24790307,24802187,24809051,24810710,24813251,24816864,24820758,24821998,24833909,24834755,	23984163,24296303,24508838,24669996,24722122,24727408,24762989,24783533,24784125,24790474,24802363,24809182,24810858,24813693,24817048,24820922,24822166,24834032,24836772,	0	KIAA1217	cmpl	cmpl	-1,-1,0,0,1,2,0,2,2,1,0,2,1,2,0,1,0,0,0,	252364	35765	3	3	9.52	7.62	32	25.6667	0	0	0	0	0	0	0	0	0	0	0	0	0	0	0
1	NM_020200	chr10	-	25137553	25241533	25138772	25241504	9	25137553,25140316,25144246,25145841,25147320,25160926,25226112,25231258,25241456,	25138820,25140393,25144293,25145924,25147338,25160992,25226296,25231365,25241533,	0	PRTFDC1	cmpl	cmpl	0,1,2,0,0,0,2,0,0,	124956	29383	1	1	5.87	5.87	20	20	0	0	0	0	0	0	0	0	0	0	0	0	0	0	0
778	NM_024838	chr10	+	25305507	25315593	25312152	25314384	3	25305507,25310670,25312104,	25305621,25310837,25315593,	0	THNSL1	cmpl	cmpl	-1,-1,0,	477	131407	1	0	0	0	0	0	0	0	0	0	0	0	0	0	0	0	1	9.06	9.06	30	30
779	NR_027333	chr10	-	25447000	25465205	25465205	25465205	2	25447000,25464604,	25448832,25465205,	0	LOC100128811	unk	unk	-1,-1,	131407	757796	1	0	0	0	0	0	1	10.66	10.66	34	34	0	0	0	0	0	0	0	0	0	0
97	NM_020752	chr10	+	25464289	25891157	25464349	25888203	11	25464289,25509980,25684839,25701178,25755579,25839904,25861577,25877935,25883220,25885571,25886700,	25465251,25510086,25684942,25701402,25755648,25840014,25861816,25878074,25883326,25885718,25891157,	0	GPR158	cmpl	cmpl	0,2,0,1,0,0,2,1,2,0,0,	148696	331844	1	0	0	0	0	0	1	10.66	10.66	34	34	0	0	0	0	0	0	0	0	0	0
793	NM_014915	chr10	-	27293044	27389427	27294518	27389255	34	27293044,27295845,27301810,27303422,27306430,27311486,27313375,27317780,27318214,27322153,27323724,27326114,27326799,27328893,27332354,27333085,27335281,27337729,27342248,27349273,27349440,27350072,27352916,27355415,27356085,27366266,27366561,27368017,27371731,27375467,27381334,27382277,27382613,27389013,	27294652,27295891,27302039,27303640,27306721,27311616,27313488,27317874,27318285,27322306,27324681,27326252,27326983,27329107,27332496,27333119,27335452,27337908,27342319,27349346,27349469,27350171,27353010,27355477,27356215,27366469,27366622,27368090,27371762,27375538,27381441,27382451,27382728,27389427,	0	ANKRD26	cmpl	cmpl	1,0,2,0,0,2,0,2,0,0,0,0,2,1,0,2,2,0,1,0,1,1,0,1,0,1,0,2,1,2,0,0,2,0,	62114	9955	1	0	0	0	0	0	1	8	8	26	26	0	0	0	0	0	0	0	0	0	0
794	NM_014263	chr10	-	27399382	27443321	27400905	27443139	19	27399382,27403449,27404988,27405147,27406504,27408222,27409363,27410314,27411769,27412475,27415624,27420787,27422967,27423759,27425204,27431315,27434356,27437834,27443106,	27401049,27403536,27405062,27405274,27406656,27408378,27409476,27410377,27411902,27412628,27415715,27420870,27423051,27423910,27425314,27431414,27434519,27437969,27443321,	0	YME1L1	cmpl	cmpl	0,0,1,0,1,1,2,2,1,1,0,1,1,0,1,1,0,0,0,	9955	431	1	0	0	0	0	0	0	0	0	0	0	0	0	0	0	0	1	8	8	26	26
100	NM_173496	chr10	-	28339922	28571067	28342993	28527533	19	28339922,28345408,28347423,28348578,28358700,28378599,28408579,28409122,28409522,28412959,28413938,28420488,28436411,28438910,28491081,28527496,28543702,28569028,28570938,	28343173,28345552,28347532,28348672,28358781,28378770,28408644,28409319,28409597,28413045,28414020,28420620,28436492,28438988,28491200,28527664,28543805,28569069,28571067,	0	MPP7	cmpl	cmpl	0,0,2,1,1,1,2,0,0,1,0,0,0,0,1,0,-1,-1,-1,	51945	237778	1	0	0	0	0	0	0	0	0	0	0	1	9.6	9.6	23	23	0	0	0	0	0
100	NM_012342	chr10	+	28966423	28971868	28966826	28971330	3	28966423,28970186,28970911,	28966902,28970474,28971868,	0	BAMBI	cmpl	cmpl	0,1,1,	56500	606121	1	0	0	0	0	0	1	7.47	7.47	23	23	0	0	0	0	0	0	0	0	0	0
101	NM_003174	chr10	-	29746276	30024730	29747175	29843987	36	29746276,29747362,29751205,29752420,29754523,29756670,29759204,29760066,29762766,29769465,29770512,29773584,29775013,29775338,29776091,29777529,29779775,29782142,29783842,29784020,29788044,29801663,29811338,29812379,29813400,29818633,29819535,29820182,29839525,29843711,29843979,29852129,29858183,29946897,29975481,30024679,	29747262,29747518,29751330,29752564,29754679,29756804,29759412,29760172,29762918,29769742,29770657,29773760,29775159,29775486,29776228,29777685,29779948,29782320,29783929,29784110,29788192,29801790,29811564,29812956,29813644,29818773,29819597,29820217,29840192,29843863,29844037,29852221,29858241,29946997,29975580,30024730,	0	SVIL	cmpl	cmpl	0,0,1,1,1,2,1,0,1,0,2,0,1,0,1,1,2,1,1,1,0,2,1,0,2,0,1,2,1,2,0,-1,-1,-1,-1,-1,	34977	276998	1	1	10.66	10.66	50	50	0	0	0	0	0	0	0	0	0	0	0	0	0	0	0
818	NR_003524	chr10	-	30653255	30663377	30663377	30663377	9	30653255,30653634,30654077,30654273,30658003,30658255,30658461,30662588,30663231,	30653548,30653996,30654180,30654497,30658062,30658354,30658548,30662782,30663377,	0	LOC729668	unk	unk	-1,-1,-1,-1,-1,-1,-1,-1,-1,	14988	59488	1	0	0	0	0	0	0	0	0	0	0	1	7.47	7.47	16	16	0	0	0	0	0
820	NM_183058	chr10	-	30900707	30918647	30900883	30918634	5	30900707,30901750,30915033,30915705,30918521,	30900953,30901829,30915192,30915869,30918647,	0	LYZL2	cmpl	cmpl	2,1,1,2,0,	149946	214917	1	0	0	0	0	0	0	0	0	0	0	0	0	0	0	0	1	13.86	13.86	34	34
102	NM_001143766	chr10	-	31133564	31320866	31133889	31165963	8	31133564,31137459,31165926,31197861,31212215,31230503,31273297,31320761,	31134502,31139296,31165994,31197944,31212344,31230580,31273355,31320866,	0	ZNF438	cmpl	cmpl	2,1,0,-1,-1,-1,-1,-1,	214917	284590	1	0	0	0	0	0	0	0	0	0	0	1	10.13	10.13	29	29	0	0	0	0	0
833	NM_025209	chr10	-	32557858	32636113	32557990	32635843	15	32557858,32560481,32560953,32561941,32562090,32573625,32575621,32575853,32576025,32580090,32581423,32581915,32582519,32594699,32635690,	32558063,32560845,32561095,32562010,32562209,32573978,32575770,32575943,32576202,32580250,32581572,32582122,32582665,32594859,32636113,	0	EPC1	cmpl	cmpl	2,1,0,0,1,2,0,0,0,2,0,0,1,0,0,	212487	98927	1	0	0	0	0	0	0	0	0	0	0	0	0	0	0	0	1	7.47	7.47	26	26
104	NM_024688	chr10	+	32856650	33171792	32873189	33165321	23	32856650,32871961,32873159,32974897,32977980,32983806,33000547,33015661,33017814,33018259,33093942,33103297,33113445,33123742,33134470,33134803,33135303,33136760,33137523,33140734,33143327,33165274,33171620,	32856819,32872235,32873232,32975008,32978091,32983920,33000658,33015760,33017925,33018385,33094026,33103381,33113532,33123826,33134554,33134887,33135387,33136844,33137646,33140860,33143417,33165508,33171792,	0	C10orf68	cmpl	cmpl	-1,-1,0,1,1,1,1,1,1,1,1,1,1,1,1,1,1,1,1,1,1,1,-1,	220537	17453	2	2	12.3	9.725	46	41.5	0	0	0	0	0	0	0	0	0	0	0	0	0	0	0
1	NM_003873	chr10	-	33466418	33623833	33469003	33623310	17	33466418,33471625,33474555,33475144,33481208,33486577,33491818,33496499,33502313,33510646,33515061,33542955,33545243,33552573,33559602,33619635,33623237,	33469293,33471676,33474652,33475416,33481346,33486637,33491923,33496644,33502645,33510791,33515217,33543122,33545399,33552801,33559784,33619810,33623833,	0	NRP1	cmpl	cmpl	1,1,0,1,1,1,1,0,1,0,0,1,1,1,2,1,0,	219125	774654	2	1	7.87	7.87	23	23	1	8.53	8.53	26	26	0	0	0	0	0	0	0	0	0	0
13	NM_001184785	chr10	-	34398487	35104253	34400096	35103923	25	34398487,34408540,34420390,34558584,34573062,34606034,34620044,34625126,34626202,34630554,34636892,34648074,34648998,34661425,34663801,34666894,34671467,34673056,34688257,34690753,34739244,34759012,34805906,34985245,35103803,	34400490,34408668,34420511,34558827,34573173,34606266,34620272,34625171,34626354,34630744,34637043,34648245,34649187,34661464,34663930,34667034,34671850,34673182,34688341,34690845,34739376,34759191,34806087,34985347,35104253,	0	PARD3	cmpl	cmpl	2,0,2,2,2,1,1,1,2,1,0,0,0,0,0,1,2,2,2,0,0,1,0,0,0,	774654	10000000	2	2	20.26	14.13	50	38	0	0	0	0	0	0	0	0	0	0	0	0	0	0	0
13	NM_181698	chr10	+	35535952	35860847	35772339	35858098	12	35535952,35537036,35539449,35772331,35790428,35805450,35814891,35818900,35819051,35841946,35854950,35857981,	35536058,35537139,35539554,35772406,35790463,35805551,35814927,35818958,35819171,35842113,35855113,35860847,	0	CCNY	cmpl	cmpl	-1,-1,-1,0,1,0,2,2,0,0,2,0,	34066	33490	2	2	11.2	8.7	29	25.5	0	0	0	0	0	0	0	0	0	0	0	0	0	0	0
877	NM_006954	chr10	+	38299577	38348995	38301269	38345488	5	38299577,38301225,38305798,38306218,38343302,	38299711,38301278,38305943,38306314,38348995,	0	ZNF33A	cmpl	cmpl	-1,0,0,1,1,	34124	34268	1	0	0	0	0	0	1	5.87	5.87	21	21	0	0	0	0	0	0	0	0	0	0
117	NM_001169106	chr10	+	46222647	46288412	46222765	46287848	29	46222647,46222864,46224309,46233430,46235520,46238837,46240268,46242047,46245543,46246198,46246929,46248035,46248627,46249933,46250383,46252459,46254762,46258835,46261126,46264896,46268703,46272720,46274400,46280012,46280268,46282482,46284318,46285803,46287708,	46222768,46222987,46224474,46233493,46235694,46238931,46240330,46242095,46245654,46246286,46247001,46248154,46248685,46249993,46250563,46252587,46254849,46258937,46261258,46265066,46268806,46272873,46274583,46280141,46280349,46282695,46284939,46285981,46288412,	0	FAM21C	cmpl	cmpl	0,0,0,0,0,0,1,0,0,0,1,1,0,1,1,1,0,0,0,0,2,0,0,0,0,0,0,0,1,	54396	32637	1	0	0	0	0	0	0	0	0	0	0	0	0	0	0	0	1	13.33	13.33	30	30
938	NM_133446	chr10	-	46321049	46342921	46321362	46342795	7	46321049,46323476,46326841,46329463,46337100,46342134,46342572,	46322838,46323528,46326877,46329564,46337135,46342203,46342921,	0	AGAP4	cmpl	cmpl	0,2,2,0,1,1,0,	32637	207201	1	0	0	0	0	0	0	0	0	0	0	0	0	0	0	0	1	13.33	13.33	30	30
117	NR_027632	chr10	+	46897640	46939145	46939145	46939145	7	46897640,46904333,46918168,46918529,46927782,46934771,46938167,	46899170,46904441,46918362,46918664,46928011,46934887,46939145,	0	FAM35B	unk	unk	-1,-1,-1,-1,-1,-1,-1,	134748	16298	1	0	0	0	0	0	0	0	0	0	0	0	0	0	0	0	1	5.59	5.59	26	26
943	NM_181519	chr10	-	46955443	46970601	46959968	46970448	9	46955443,46959943,46963839,46965001,46965714,46967425,46968580,46969248,46970441,	46955628,46960018,46964019,46965122,46965885,46967721,46968723,46969453,46970601,	0	SYT15	cmpl	cmpl	-1,1,1,0,0,1,2,1,0,	16298	22944	1	0	0	0	0	0	0	0	0	0	0	0	0	0	0	0	1	5.59	5.59	26	26
948	NR_003601	chr10	+	47658233	47701446	47701446	47701446	20	47658233,47658575,47663293,47665064,47667254,47667454,47668487,47668641,47669066,47669237,47673957,47678038,47678637,47679693,47680348,47681696,47682745,47684471,47700834,47701086,	47658277,47658746,47663365,47665136,47667336,47667488,47668564,47668710,47669147,47669298,47674056,47678108,47678716,47679902,47680438,47681735,47682901,47684552,47701017,47701446,	0	ANTXRL	unk	unk	-1,-1,-1,-1,-1,-1,-1,-1,-1,-1,-1,-1,-1,-1,-1,-1,-1,-1,-1,-1,	236995	45473	1	0	0	0	0	0	1	8.48	8.48	27	27	0	0	0	0	0	0	0	0	0	0
969	NM_001164484	chr10	-	50339200	50342065	50339657	50341963	2	50339200,50341851,	50340397,50342065,	0	FAM170B	cmpl	cmpl	1,0,	15641	21825	1	0	0	0	0	0	0	0	0	0	0	1	10.62	10.62	65	65	0	0	0	0	0
969	NM_001010863	chr10	-	50363890	50396407	50363929	50396381	6	50363890,50369643,50373810,50374913,50375953,50396338,	50363954,50369667,50373841,50375054,50376007,50396407,	0	C10orf128	cmpl	cmpl	2,2,1,1,1,0,	21825	110779	1	0	0	0	0	0	0	0	0	0	0	0	0	0	0	0	1	10.62	10.62	65	65
121	NM_003631	chr10	-	51026324	51371331	51027385	51371070	18	51026324,51028210,51040848,51049995,51051599,51065351,51069633,51073366,51077521,51087718,51093248,51123962,51130381,51130592,51361722,51362800,51364704,51370853,	51027540,51028339,51040954,51050104,51051678,51065499,51069709,51073427,51077601,51087876,51093341,51124037,51130465,51130711,51361910,51363787,51364771,51371331,	0	PARG	cmpl	cmpl	1,1,0,2,1,0,2,1,2,0,0,0,0,1,2,2,1,0,	55899	92830	1	1	14.4	14.4	49	49	0	0	0	0	0	0	0	0	0	0	0	0	0	0	0
975	NM_001077686	chr10	-	51224687	51246535	51224989	51246409	7	51224687,51227101,51230458,51233080,51240709,51245748,51246186,	51226465,51227153,51230494,51233181,51240744,51245817,51246535,	0	AGAP8	cmpl	cmpl	0,2,2,0,1,1,0,	254262	7372	1	0	0	0	0	0	0	0	0	0	0	0	0	0	0	0	1	14.4	14.4	49	49
15	NM_001098512	chr10	+	52750944	54055274	52751138	54053660	18	52750944,52912923,53227482,53564344,53667266,53814243,53822296,53893599,53921648,54011329,54031109,54032151,54040548,54041912,54048485,54048690,54049983,54053561,	52751404,52913090,53227596,53564450,53667330,53814321,53822391,53893665,53921723,54011426,54031249,54032241,54040690,54042076,54048608,54048753,54050050,54055274,	0	PRKG1	cmpl	cmpl	0,2,1,1,2,0,0,2,2,2,0,2,2,0,2,2,2,0,	105509	18766	1	1	5.87	5.87	17	17	0	0	0	0	0	0	0	0	0	0	0	0	0	0	0
992	NM_015235	chr10	-	53455245	53459355	53457458	53459309	1	53455245,	53459355,	0	CSTF2T	cmpl	cmpl	0,	395830	614685	1	0	0	0	0	0	1	5.87	5.87	17	17	0	0	0	0	0	0	0	0	0	0
15	NM_000242	chr10	-	54525139	54531460	54527896	54531395	4	54525139,54529006,54530429,54531208,	54528270,54529075,54530546,54531460,	0	MBL2	cmpl	cmpl	1,1,1,0,	447722	1031072	1	0	0	0	0	0	1	10.66	10.66	27	27	0	0	0	0	0	0	0	0	0	0
1043	NM_003201	chr10	+	60145175	60155897	60145307	60154834	7	60145175,60145979,60147949,60148429,60150524,60154117,60154687,	60145408,60146098,60148020,60148579,60150620,60154174,60155897,	0	TFAM	cmpl	cmpl	0,2,1,0,0,0,0,	14662	117006	2	0	0	0	0	0	1	7.38	7.38	38	38	0	0	0	0	0	1	9.34	9.34	32	32
130	NM_001080512	chr10	+	60272903	60588845	60272903	60588651	21	60272903,60380614,60461833,60544760,60546682,60548129,60549021,60549441,60553243,60556099,60558158,60558815,60559953,60560649,60562836,60566343,60566763,60573589,60577321,60580128,60588520,	60273093,60380661,60461903,60544840,60546841,60548183,60549216,60549693,60553375,60556286,60558320,60559012,60560086,60560806,60563002,60566383,60566918,60573746,60577482,60580228,60588845,	0	BICC1	cmpl	cmpl	0,1,0,1,0,0,0,0,0,0,1,1,0,1,2,0,1,0,1,0,1,	117006	347502	3	2	9.6	9.065	27	26.5	1	8	8	24	24	0	0	0	0	0	0	0	0	0	0
16	NM_001204403	chr10	-	61786055	62493284	61802448	62493077	44	61786055,61802429,61815415,61819097,61819455,61822868,61823914,61827692,61840294,61842372,61843249,61844359,61844914,61846434,61847904,61865662,61868587,61873982,61894028,61898721,61926348,61926581,61932065,61932657,61932845,61941086,61946472,61955902,61956284,61958097,61959886,61962759,61965549,61967793,61973169,61994445,62021616,62023592,62029888,62038531,62038807,62039295,62374943,62493020,	61789584,61802517,61815794,61819188,61819764,61823012,61824046,61827767,61840376,61842495,61843375,61844588,61845011,61846642,61848116,61865817,61868812,61874089,61894131,61898845,61926411,61926654,61932161,61932756,61932944,61941185,61946670,61956001,61956383,61958295,61959985,61962858,61965648,61967991,61973268,61994544,62021715,62023778,62029987,62038630,62038906,62039397,62374982,62493284,	0	ANK3	cmpl	cmpl	-1,0,2,1,1,1,1,1,0,0,0,2,1,0,1,2,2,0,2,1,1,0,0,0,0,0,0,0,0,0,0,0,0,0,0,0,0,0,0,0,0,0,0,0,	65384	44804	1	1	7.47	7.47	20	20	0	0	0	0	0	0	0	0	0	0	0	0	0	0	0
133	NM_032199	chr10	+	63661012	63856707	63661468	63852789	10	63661012,63661917,63699941,63759849,63810646,63816875,63819001,63829458,63845460,63850620,	63661489,63662172,63700167,63760080,63810759,63817077,63819054,63829556,63845659,63856707,	0	ARID5B	cmpl	cmpl	0,0,0,1,1,0,1,0,2,0,	134921	96245	1	1	8.53	8.53	20	20	0	0	0	0	0	0	0	0	0	0	0	0	0	0	0
134	NM_199451	chr10	+	64133915	64431771	64135952	64430061	8	64133915,64135939,64148154,64219499,64382862,64416155,64425888,64429966,	64134217,64136695,64148335,64219556,64383010,64416246,64425962,64431771,	0	ZNF365	cmpl	cmpl	-1,0,2,0,0,1,2,1,	105449	132744	1	1	9.6	9.6	23	23	0	0	0	0	0	0	0	0	0	0	0	0	0	0	0
1083	NM_001001330	chr10	+	65281122	65384883	65281305	65380629	8	65281122,65326097,65354537,65357783,65358929,65369946,65379414,65380572,	65281337,65326170,65354614,65357904,65359043,65370094,65379560,65384883,	0	REEP3	cmpl	cmpl	0,2,0,2,0,0,1,0,	54800	1200401	1	0	0	0	0	0	0	0	0	0	0	0	0	0	0	0	1	10.66	10.66	49	49
1118	NM_032578	chr10	+	69869249	69971773	69881195	69970212	20	69869249,69881194,69902696,69905231,69908109,69909796,69918242,69921485,69925458,69926050,69933822,69935079,69948661,69954119,69955206,69957108,69959124,69961585,69966526,69970042,	69869480,69882097,69902872,69905283,69908224,69909868,69918384,69921509,69925575,69926423,69934413,69935218,69948883,69954269,69955289,69957235,69959332,69961751,69966660,69971773,	0	MYPN	cmpl	cmpl	-1,0,2,1,2,0,0,1,1,1,2,2,0,0,0,2,0,1,2,1,	34146	18608	1	0	0	0	0	0	1	8	8	21	21	0	0	0	0	0	0	0	0	0	0
140	NM_030625	chr10	+	70320116	70454239	70332095	70451571	12	70320116,70331973,70360737,70404454,70411602,70412257,70426801,70432651,70441155,70442592,70446112,70450564,	70320499,70334009,70360791,70406762,70411693,70412351,70427013,70432802,70441245,70442730,70446464,70454239,	0	TET1	cmpl	cmpl	-1,0,0,0,1,2,0,2,0,0,0,1,	32836	26731	2	2	9.6	9.33	29	26.5	0	0	0	0	0	0	0	0	0	0	0	0	0	0	0
140	NM_001057	chr10	-	71163957	71176674	71164581	71176079	5	71163957,71166839,71168677,71174700,71175687,	71164840,71167036,71168831,71174895,71176674,	0	TACR2	cmpl	cmpl	2,0,2,2,0,	2320	34551	1	0	0	0	0	0	0	0	0	0	0	1	8.53	8.53	22	22	0	0	0	0	0
1128	NM_012339	chr10	+	71211225	71267423	71211350	71266734	8	71211225,71243446,71244896,71255349,71258035,71264193,71265879,71266584,	71211446,71243632,71244971,71255445,71258152,71264241,71265996,71267423,	0	TSPAN15	cmpl	cmpl	0,0,0,0,0,0,0,0,	34551	64367	3	2	16.53	10.93	58	39	0	0	0	0	0	1	8.53	8.53	22	22	0	0	0	0	0
141	NM_001130103	chr10	+	71561643	71718904	71562179	71718457	40	71561643,71582124,71583876,71631939,71634883,71640258,71647211,71648059,71649169,71654307,71654430,71655305,71657230,71658452,71662503,71664688,71665542,71677044,71678040,71678817,71681637,71682463,71683557,71684718,71685559,71686842,71688692,71689798,71690155,71692315,71695105,71696511,71697390,71700743,71703880,71705426,71707062,71712637,71716759,71718454,	71562473,71582195,71583883,71631966,71634919,71640309,71647247,71648086,71649196,71654334,71654457,71655332,71657287,71658518,71662611,71664715,71665578,71677089,71678073,71678844,71681691,71682550,71683611,71684763,71685628,71686866,71688755,71689843,71690308,71692360,71695147,71696538,71697471,71700779,71703934,71705480,71707098,71712724,71716798,71718904,	0	COL13A1	cmpl	cmpl	0,0,2,0,0,0,0,0,0,0,0,0,0,0,0,0,0,0,0,0,0,0,0,0,0,0,0,0,0,0,0,0,0,0,0,0,0,0,0,0,	168288	93452	1	1	16	16	41	41	0	0	0	0	0	0	0	0	0	0	0	0	0	0	0
141	NM_018205	chr10	-	72058728	72142382	72061109	72136289	4	72058728,72100308,72136207,72142304,	72061264,72100458,72136352,72142382,	0	LRRC20	cmpl	cmpl	1,1,0,-1,	15278	21478	1	1	5.87	5.87	32	32	0	0	0	0	0	0	0	0	0	0	0	0	0	0	0
142	NM_080722	chr10	+	72432558	72522195	72432558	72520609	22	72432558,72434311,72462067,72468343,72489049,72489857,72492009,72493640,72494924,72496435,72498597,72500742,72503303,72503821,72504981,72509577,72511233,72511850,72513555,72517717,72517930,72520115,	72432640,72434751,72462224,72468534,72489133,72490005,72492115,72493784,72495057,72496549,72498746,72500918,72503437,72503945,72505062,72509741,72511402,72511983,72513763,72517847,72518041,72522195,	0	ADAMTS14	cmpl	cmpl	0,1,0,1,0,0,1,2,2,0,0,2,1,0,1,1,0,1,2,0,1,1,	70027	8799	2	1	10.13	10.13	35	35	0	0	0	0	0	1	6.96	6.96	43	43	0	0	0	0	0
142	NM_003901	chr10	+	72575703	72640932	72576609	72637092	15	72575703,72576566,72604229,72610899,72614464,72617370,72619127,72628101,72629548,72630804,72631593,72633107,72635158,72636297,72636951,	72575882,72576636,72604395,72610967,72614612,72617447,72619256,72628190,72629654,72630903,72631743,72633346,72635305,72636418,72640932,	0	SGPL1	cmpl	cmpl	-1,0,0,1,0,1,0,0,2,0,0,0,2,2,0,	30546	2334	1	1	6.93	6.93	19	19	0	0	0	0	0	0	0	0	0	0	0	0	0	0	0
142	NM_170744	chr10	+	72972297	73060749	72972742	73059034	17	72972297,73039577,73044476,73045082,73046445,73047354,73048324,73048714,73050671,73051188,73052223,73053161,73053456,73055567,73056334,73057665,73058868,	72972821,73039802,73044620,73045186,73046626,73047522,73048489,73048747,73050866,73051578,73052311,73053330,73053690,73055717,73056499,73057847,73060749,	0	UNC5B	cmpl	cmpl	0,1,1,1,0,1,1,1,1,1,1,2,0,0,0,0,2,	323756	18260	3	3	21.15	12.4	55	42.6667	0	0	0	0	0	0	0	0	0	0	0	0	0	0	0
142	NM_001171932	chr10	+	73156690	73377362	73199588	73377237	11	73156690,73199583,73206074,73269838,73270710,73270876,73326498,73330546,73337670,73375260,73376961,	73157075,73199655,73206152,73269981,73270758,73270969,73326693,73330675,73337749,73375373,73377362,	0	CDH23	cmpl	cmpl	-1,0,1,1,0,0,0,0,0,1,0,	33543	94095	1	1	9.06	9.06	25	25	0	0	0	0	0	0	0	0	0	0	0	0	0	0	0
1146	NM_001042465	chr10	-	73576054	73611082	73577197	73610978	15	73576054,73578373,73578787,73579221,73579470,73579996,73581632,73582410,73585593,73587770,73588633,73590882,73591602,73594128,73610938,	73577233,73578481,73578868,73579379,73579657,73580092,73581767,73582416,73585650,73587914,73588834,73591008,73591677,73594262,73611082,	0	PSAP	cmpl	cmpl	0,0,0,1,0,0,0,0,0,0,0,0,0,1,0,	350	113037	1	1	8.35	8.35	46	46	0	0	0	0	0	0	0	0	0	0	0	0	0	0	0
1149	NM_019058	chr10	+	74033676	74035797	74033974	74034946	3	74033676,74033914,74034452,	74033818,74034179,74035797,	0	DDIT4	cmpl	cmpl	-1,0,1,	38058	56790	2	0	0	0	0	0	0	0	0	0	0	1	14.93	14.93	39	39	1	16	16	51	51
1150	NM_001002762	chr10	-	74092587	74114907	74095567	74114757	8	74092587,74096281,74097959,74100546,74100742,74103123,74104707,74114522,	74095689,74096454,74098069,74100626,74100928,74103269,74104885,74114907,	0	DNAJB12	cmpl	cmpl	1,2,0,1,1,2,1,0,	56790	4790	2	0	0	0	0	0	0	0	0	0	0	0	0	0	0	0	2	16	11.255	52	45.5
144	NM_138357	chr10	+	74451888	74647452	74451909	74645580	8	74451888,74594116,74618934,74620180,74628460,74631134,74644023,74645502,	74452059,74594186,74619105,74620285,74628621,74631338,74644140,74647452,	0	CCDC109A	cmpl	cmpl	0,0,1,1,1,0,0,0,	65939	5886	2	1	9.84	9.84	26	26	0	0	0	0	0	1	10.66	10.66	26	26	0	0	0	0	0
1160	NM_001114133	chr10	-	75404643	75415832	75406475	75415680	4	75404643,75412896,75413886,75415575,	75408637,75413411,75414038,75415832,	0	SYNPO2L	cmpl	cmpl	1,2,0,0,	3128	18200	1	1	4.02	4.02	31	31	0	0	0	0	0	0	0	0	0	0	0	0	0	0	0
1161	NM_203298	chr10	+	75541807	75543406	75541833	75542945	3	75541807,75542080,75542831,	75541957,75542199,75543406,	0	CHCHD1	cmpl	cmpl	0,1,0,	5831	2198	1	0	0	0	0	0	1	9.6	9.6	28	28	0	0	0	0	0	0	0	0	0	0
1162	NM_001001791	chr10	-	75669726	75682535	75671442	75672002	5	75669726,75671957,75672800,75676276,75682390,	75671853,75672042,75672833,75676399,75682535,	0	C10orf55	cmpl	cmpl	0,0,-1,-1,-1,	35377	75336	1	0	0	0	0	0	0	0	0	0	0	0	0	0	0	0	1	8	8	26	26
1162	NM_001145031	chr10	+	75670861	75677258	75671649	75676323	10	75670861,75671282,75671972,75672681,75673047,75673296,75673737,75674533,75675008,75676146,	75670976,75671683,75672080,75672856,75673139,75673516,75673886,75674674,75675157,75677258,	0	PLAU	cmpl	cmpl	-1,0,1,1,2,1,2,1,1,0,	36512	80613	1	0	0	0	0	0	0	0	0	0	0	1	8	8	26	26	0	0	0	0	0
145	NM_001202450	chr10	+	75910942	76469061	75911036	76468203	10	75910942,75960521,75984295,76074424,76153898,76158228,76349039,76360136,76429940,76468078,	75911101,75960596,75984349,76074503,76154071,76158337,76349075,76360251,76430027,76469061,	0	ADK	cmpl	cmpl	0,2,2,2,0,2,0,0,1,1,	116	117317	1	1	12.79	12.79	47	47	0	0	0	0	0	0	0	0	0	0	0	0	0	0	0
146	NM_012330	chr10	+	76586378	76792639	76602615	76790804	18	76586378,76598440,76602357,76719727,76729417,76729777,76732264,76735156,76737073,76738981,76741544,76744837,76748776,76780339,76780883,76781638,76784715,76788246,	76586543,76598510,76603236,76719836,76729533,76729859,76732397,76736088,76737195,76739097,76741686,76744999,76748870,76780571,76781043,76781989,76785007,76792639,	0	MYST4	cmpl	cmpl	-1,-1,0,0,1,0,1,2,1,0,2,0,0,1,2,0,0,1,	117317	4954	2	1	5.87	5.87	19	19	1	6.93	6.93	21	21	0	0	0	0	0	0	0	0	0	0
146	NM_001174156	chr10	+	76871392	76941881	76910286	76936450	6	76871392,76910271,76924402,76928298,76935823,76936145,	76871480,76910864,76924498,76928416,76935974,76941881,	0	SAMD8	cmpl	cmpl	-1,0,2,2,0,1,	2422	28030	1	1	8	8	25	25	0	0	0	0	0	0	0	0	0	0	0	0	0	0	0
18	NM_032024	chr10	+	77542518	78317126	77542733	78317046	6	77542518,77795765,77806921,77818423,78084158,78316966,	77542780,77795892,77807061,77818541,78084243,78317126,	0	C10orf11	cmpl	cmpl	0,2,0,2,0,1,	373778	312232	11	10	14.4	8.878	52	32.9	0	0	0	0	0	1	7.47	7.47	21	21	0	0	0	0	0
18	NM_001014797	chr10	-	78629358	79397577	78637626	79397400	29	78629358,78647048,78649208,78651282,78669723,78674693,78704530,78708899,78713558,78729731,78771724,78778770,78785203,78787580,78799285,78832854,78839238,78844394,78846245,78850157,78868238,78869930,78872124,78880730,78943178,78944580,79010952,79163619,79397022,	78637651,78647273,78649327,78651477,78669854,78674807,78704723,78709124,78713682,78729825,78771801,78778857,78785215,78787649,78799395,78833010,78839308,78844477,78846351,78850268,78868330,78870101,78872200,78880806,78943290,78944674,79011014,79163781,79397577,	0	KCNMA1	cmpl	cmpl	2,2,0,0,1,1,0,0,2,1,2,2,2,2,0,0,2,0,2,2,0,0,2,1,0,2,0,0,0,	312232	152971	7	7	11.2	7.78429	45	28.4286	0	0	0	0	0	0	0	0	0	0	0	0	0	0	0
148	NM_004747	chr10	-	79550548	79686348	79552197	79686278	32	79550548,79553765,79554606,79555818,79556208,79565422,79566515,79567553,79569304,79570851,79571681,79571972,79576308,79576764,79577534,79579078,79579652,79580839,79584141,79588639,79589112,79589974,79590498,79593671,79595495,79601638,79603204,79613111,79613984,79616487,79628886,79685974,	79552301,79553875,79554716,79555946,79556352,79565619,79566686,79567702,79569488,79570992,79571815,79572135,79576459,79576854,79577647,79579223,79579776,79581859,79584234,79588743,79589288,79590102,79590631,79593797,79595680,79601951,79603464,79613295,79614128,79616650,79628955,79686348,	0	DLG5	cmpl	cmpl	1,2,0,1,1,2,2,0,2,2,0,2,1,1,2,1,0,0,0,1,2,0,2,2,0,2,0,2,2,1,1,0,	152971	221	1	1	10.13	10.13	25	25	0	0	0	0	0	0	0	0	0	0	0	0	0	0	0
18	NR_015429	chr10	-	80703082	80827205	80827205	80827205	8	80703082,80705668,80721010,80721655,80722580,80825503,80826204,80827144,	80704504,80705746,80721164,80721806,80722643,80825576,80826343,80827205,	0	LOC283050	unk	unk	-1,-1,-1,-1,-1,-1,-1,-1,	886511	1586	3	3	11.73	9.24333	60	43.3333	0	0	0	0	0	0	0	0	0	0	0	0	0	0	0
150	NM_020338	chr10	+	80828791	81076285	80961389	81072506	25	80828791,80878671,80899438,80921809,80961340,80968092,80975925,81036937,81049531,81050715,81051914,81053137,81056227,81057369,81058162,81058806,81060488,81061863,81063771,81064920,81065289,81065856,81067161,81070680,81072398,	80829027,80878781,80899534,80921890,80961449,80968206,80976031,81037082,81049646,81050933,81052113,81053410,81056410,81057447,81058337,81058948,81060699,81061969,81063932,81064988,81065358,81066101,81067328,81070941,81076285,	0	ZMIZ1	cmpl	cmpl	-1,-1,-1,-1,0,0,0,1,2,0,2,0,0,0,0,1,2,0,1,0,2,2,1,0,0,	1586	30934	5	5	18.69	10.776	56	43.2	0	0	0	0	0	0	0	0	0	0	0	0	0	0	0
1204	NM_153367	chr10	-	81142082	81205383	81146100	81205196	4	81142082,81154031,81192313,81204950,	81146214,81154196,81192514,81205383,	0	ZCCHC24	cmpl	cmpl	0,0,0,0,	26993	66973	2	1	6.4	6.4	29	29	0	0	0	0	0	1	10.66	10.66	34	34	0	0	0	0	0
151	NM_001157	chr10	-	81914879	81965328	81915608	81932617	15	81914879,81917396,81917722,81918855,81921690,81923104,81923289,81923808,81925839,81926645,81926981,81928724,81930555,81932562,81965098,	81915668,81917519,81917781,81918951,81921784,81923161,81923369,81923899,81925953,81926740,81927069,81929114,81930671,81932625,81965328,	0	ANXA11	cmpl	cmpl	0,0,1,1,0,0,1,0,0,1,0,0,1,0,-1,	10095	66247	2	1	12.26	12.26	27	27	0	0	0	0	0	1	8	8	23	23	0	0	0	0	0
151	NM_032333	chr10	+	82168241	82192753	82180223	82191855	6	82168241,82180221,82182172,82185621,82187087,82191741,	82168399,82180401,82182264,82185762,82187252,82192753,	0	C10orf58	cmpl	cmpl	-1,0,1,0,0,0,	40412	21284	1	0	0	0	0	0	0	0	0	0	0	0	0	0	0	0	1	6.04	6.04	27	27
1212	NM_001128309	chr10	+	82214037	82282391	82248989	82277732	6	82214037,82248972,82271899,82273774,82275959,82277660,	82214127,82249070,82272025,82273819,82276079,82282391,	0	TSPAN14	cmpl	cmpl	-1,0,0,0,0,0,	21284	15266	2	1	11.73	11.73	32	32	1	6.04	6.04	27	27	0	0	0	0	0	0	0	0	0	0
155	NM_018999	chr10	+	86088409	86278276	86130808	86273299	11	86088409,86130769,86133374,86177526,86185486,86198267,86223688,86230127,86237330,86259630,86273204,	86088564,86132225,86133571,86177617,86185649,86198463,86223772,86230214,86237420,86259715,86278276,	0	FAM190B	cmpl	cmpl	-1,0,1,0,1,2,0,0,0,0,1,	69465	1081035	3	1	10.06	10.06	31	31	1	7.47	7.47	38	38	0	0	0	0	0	1	5.69	5.69	33	33
157	NM_019054	chr10	+	88854952	88951222	88911111	88950440	9	88854952,88856690,88911106,88917804,88930234,88930596,88939831,88946841,88950240,	88855005,88856746,88912636,88917912,88930429,88930731,88940060,88946957,88951222,	0	FAM35A	cmpl	cmpl	-1,-1,0,1,1,1,1,2,1,	176	33982	1	0	0	0	0	0	0	0	0	0	0	0	0	0	0	0	1	8.53	8.53	29	29
1263	NM_001099338	chr10	+	88985204	88994733	88985587	88994465	7	88985204,88988019,88990676,88991777,88992359,88993229,88993679,	88985969,88988719,88990805,88991917,88992742,88993346,88994733,	0	FAM22A	cmpl	cmpl	0,1,2,2,1,0,0,	33982	3690	1	0	0	0	0	0	0	0	0	0	0	1	8.53	8.53	29	29	0	0	0	0	0
19	NM_018363	chr10	-	90033620	90343082	90034717	90342947	7	90033620,90074222,90122308,90332659,90341323,90341958,90342829,	90034789,90074398,90122482,90332818,90341466,90342064,90343082,	0	RNLS	cmpl	cmpl	0,1,1,1,2,1,0,	305088	3436	1	1	10.13	10.13	34	34	0	0	0	0	0	0	0	0	0	0	0	0	0	0	0
1275	NM_001102469	chr10	+	90521162	90537999	90521162	90537999	9	90521162,90521944,90524166,90526025,90528548,90530601,90534229,90534848,90537765,	90521270,90522062,90524365,90526135,90528685,90530748,90534301,90534920,90537999,	0	LIPN	cmpl	cmpl	0,0,1,2,1,0,0,0,0,	8649	24487	1	0	0	0	0	0	0	0	0	0	0	0	0	0	0	0	1	11.2	11.2	29	29
159	NM_001128215	chr10	+	90562486	90580303	90562653	90580258	9	90562486,90568054,90572853,90574286,90574844,90575113,90576572,90577581,90579988,	90562800,90568172,90573052,90574396,90574981,90575260,90576644,90577653,90580303,	0	LIPM	cmpl	cmpl	0,0,1,2,1,0,0,0,0,	24487	59722	2	0	0	0	0	0	0	0	0	0	0	1	11.2	11.2	29	29	1	14.93	14.93	39	39
1276	NM_144590	chr10	-	90579658	90611732	90582697	90611364	6	90579658,90583036,90585794,90588315,90591591,90611343,	90582775,90583135,90585872,90588423,90591783,90611732,	0	ANKRD22	cmpl	cmpl	0,0,0,0,0,0,	41659	28293	1	1	14.93	14.93	39	39	0	0	0	0	0	0	0	0	0	0	0	0	0	0	0
159	NM_001141945	chr10	-	90694830	90751147	90694979	90708687	9	90694830,90697817,90699263,90700985,90701541,90703553,90707014,90708558,90750695,	90695123,90697999,90699455,90701147,90701626,90703664,90707143,90708710,90751147,	0	ACTA2	cmpl	cmpl	0,1,1,1,0,0,0,0,-1,	11586	33	1	1	10.66	10.66	30	30	0	0	0	0	0	0	0	0	0	0	0	0	0	0	0
1277	NM_000043	chr10	+	90750287	90775542	90750633	90774207	9	90750287,90762785,90767456,90768645,90770295,90770509,90771755,90773099,90773875,	90750663,90762951,90767594,90768754,90770357,90770572,90771838,90773124,90775542,	0	FAS	cmpl	cmpl	0,0,1,1,2,1,1,0,1,	37707	190151	1	0	0	0	0	0	0	0	0	0	0	1	10.66	10.66	30	30	0	0	0	0	0
1279	NM_001127605	chr10	-	90973325	91011660	90974584	91007405	10	90973325,90975694,90982267,90983440,90984848,90986651,90987956,91005432,91007294,91011463,	90974818,90975766,90982339,90983587,90984985,90986761,90988155,91005550,91007406,91011660,	0	LIPA	cmpl	cmpl	0,0,0,0,1,2,1,0,0,-1,	6254	50045	1	1	9.6	9.6	22	22	0	0	0	0	0	0	0	0	0	0	0	0	0	0	0
19	NM_213606	chr10	-	91190050	91295313	91192820	91222335	8	91190050,91195816,91198360,91200864,91203512,91222135,91294257,91295198,	91193083,91196076,91198940,91201008,91203616,91222381,91294397,91295313,	0	SLC16A12	cmpl	cmpl	1,2,1,1,2,0,-1,-1,	9291	47435	1	1	7.47	7.47	21	21	0	0	0	0	0	0	0	0	0	0	0	0	0	0	0
160	NM_138316	chr10	-	91342748	91403647	91344162	91403481	6	91342748,91348408,91352953,91359008,91371452,91403453,	91344222,91348534,91353077,91359262,91371805,91403647,	0	PANK1	cmpl	cmpl	0,0,2,0,1,0,	47435	47409	1	0	0	0	0	0	0	0	0	0	0	1	27.19	27.19	73	73	0	0	0	0	0
20	NR_024467	chr10	-	93066718	93371217	93371217	93371217	5	93066718,93110513,93284784,93299141,93371107,	93067192,93110636,93284906,93299335,93371217,	0	LOC100188947	unk	unk	-1,-1,-1,-1,-1,	22697	16981	2	2	7.47	7.47	28	23	0	0	0	0	0	0	0	0	0	0	0	0	0	0	0
161	NM_173497	chr10	+	93170095	93222967	93170195	93221965	5	93170095,93185037,93220183,93221010,93221851,	93170333,93185167,93220322,93221113,93222967,	0	HECTD2	cmpl	cmpl	0,0,1,2,0,	126074	165231	2	2	7.47	7.47	28	23	0	0	0	0	0	0	0	0	0	0	0	0	0	0	0
162	NM_001178137	chr10	-	93808396	94003036	93811968	94000107	10	93808396,93841076,93851586,93870832,93902785,93904701,93940719,93952302,93999102,94002925,	93812196,93841258,93851701,93870951,93902875,93904869,93940776,93952393,94000118,94003036,	0	CPEB3	cmpl	cmpl	0,1,0,1,1,1,1,0,0,-1,	18316	47883	1	1	6.93	6.93	23	23	0	0	0	0	0	0	0	0	0	0	0	0	0	0	0
162	NM_004969	chr10	-	94211440	94333852	94214200	94333776	25	94211440,94215332,94216115,94220947,94223487,94225432,94228635,94230010,94234597,94235640,94239033,94243011,94246952,94250249,94264550,94266198,94267331,94267869,94268484,94269806,94274676,94291504,94294334,94297122,94333678,	94214296,94215400,94216188,94221009,94223760,94225600,94228747,94230102,94234718,94235751,94239178,94243094,94247075,94250352,94264654,94266279,94267423,94267962,94268647,94269919,94274799,94291674,94294542,94297307,94333852,	0	IDE	cmpl	cmpl	0,1,0,1,1,1,0,1,0,0,2,0,0,2,0,0,1,1,0,1,1,2,1,2,0,	97719	18972	1	0	0	0	0	0	1	11.2	11.2	39	39	0	0	0	0	0	0	0	0	0	0
20	NM_004523	chr10	+	94352824	94415152	94353132	94413553	22	94352824,94366021,94366375,94366915,94368776,94369141,94372796,94373133,94376493,94381141,94388564,94389932,94392242,94393379,94396940,94397143,94399550,94405119,94407968,94409591,94410157,94413421,	94353209,94366154,94366473,94366994,94368962,94369266,94372887,94373376,94376589,94381230,94388652,94390121,94392450,94393552,94397066,94397302,94399657,94405399,94408191,94409743,94410274,94415152,	0	KIF11	cmpl	cmpl	0,2,0,2,0,0,2,0,0,0,2,0,0,1,0,0,0,2,0,1,0,0,	18972	34528	1	0	0	0	0	0	0	0	0	0	0	1	11.2	11.2	39	39	0	0	0	0	0
163	NM_013451	chr10	-	95066185	95242074	95066719	95241951	54	95066185,95069776,95070290,95072776,95076470,95079628,95082834,95083026,95085582,95088519,95089420,95092977,95093514,95095677,95097571,95099909,95103612,95107373,95109564,95110953,95111169,95111421,95113567,95115384,95116431,95119589,95121208,95123717,95126148,95129401,95132686,95134519,95137079,95139619,95140975,95147553,95148786,95152673,95155898,95157003,95157144,95159148,95161174,95161988,951…	95066758,95069924,95070400,95072967,95076570,95079770,95082930,95083115,95085722,95088668,95089591,95093069,95093670,95095803,95097670,95099921,95103689,95107539,95109726,95111052,95111328,95111603,95113645,95115493,95116605,95119735,95121314,95123832,95126312,95129533,95132842,95134712,95137186,95139744,95141153,95147670,95148911,95152712,95155981,95157047,95157213,95159252,95161301,95162104,951…	0	MYOF	cmpl	cmpl	0,2,0,1,0,2,2,0,1,2,2,0,0,0,0,0,1,0,0,0,0,1,1,0,0,1,0,2,0,0,0,2,0,1,0,0,1,1,2,0,0,1,0,1,0,0,0,0,1,0,2,0,1,0,	228544	14294	1	1	11.07	11.07	39	39	0	0	0	0	0	0	0	0	0	0	0	0	0	0	0
164	NM_005097	chr10	+	95517565	95557916	95517901	95557560	8	95517565,95518516,95537135,95537302,95549855,95552499,95552942,95556724,	95518116,95518588,95537207,95537374,95549927,95552669,95553107,95557916,	0	LGI1	cmpl	cmpl	0,2,2,2,2,2,1,1,	55236	95813	1	0	0	0	0	0	0	0	0	0	0	1	10.66	10.66	32	32	0	0	0	0	0
164	NM_016341	chr10	+	95753745	96088148	95790803	96084837	33	95753745,95790439,95891930,95930936,95987062,95993810,95995671,96005702,96012072,96013946,96014649,96018556,96018770,96022250,96025403,96025549,96028685,96030242,96033318,96039538,96043546,96044604,96053264,96058135,96064238,96066183,96068337,96073010,96076303,96081657,96084105,96084648,96087724,	95754015,95792009,95892216,95931253,95987208,95994069,95995877,96006378,96012255,96014064,96014806,96018679,96018907,96022489,96025465,96025715,96028793,96030359,96033477,96039668,96043668,96044722,96053396,96058426,96064402,96066445,96068456,96073139,96076513,96081816,96084324,96084861,96088148,	0	PLCE1	cmpl	cmpl	-1,0,0,1,0,2,0,2,0,0,1,2,2,1,0,2,0,0,0,0,1,0,1,1,1,0,1,0,0,0,0,0,-1,	32073	4840	1	1	9.74	9.74	32	32	0	0	0	0	0	0	0	0	0	0	0	0	0	0	0
1317	NR_033969	chr10	-	96039046	96046827	96046827	96046827	4	96039046,96040350,96043143,96046597,	96040088,96040386,96043243,96046827,	0	LOC100128054	unk	unk	-1,-1,-1,-1,	317374	46161	1	0	0	0	0	0	0	0	0	0	0	1	9.74	9.74	32	32	0	0	0	0	0
165	NM_000771	chr10	+	96698414	96749148	96698439	96748785	9	96698414,96701614,96701948,96707535,96708864,96731860,96740939,96745789,96748603,	96698607,96701777,96702098,96707696,96709041,96732002,96741127,96745931,96749148,	0	CYP2C9	cmpl	cmpl	0,0,1,1,0,0,1,0,1,	85743	47380	1	0	0	0	0	0	0	0	0	0	0	0	0	0	0	0	1	8.53	8.53	24	24
1323	NM_000770	chr10	-	96796528	96829254	96796884	96829159	9	96796528,96798653,96802646,96805566,96818091,96824556,96826964,96827285,96828991,	96797066,96798795,96802834,96805708,96818268,96824717,96827114,96827448,96829254,	0	CYP2C8	cmpl	cmpl	1,0,1,0,0,1,1,0,0,	47380	124702	1	0	0	0	0	0	0	0	0	0	0	0	0	0	0	0	1	6.4	6.4	18	18
1324	NM_207321	chr10	+	96953956	96988686	96954242	96988541	11	96953956,96954221,96961741,96966964,96970406,96971634,96972614,96974608,96979647,96985046,96988400,	96954060,96954434,96961952,96967172,96970550,96971791,96972697,96974732,96979728,96985148,96988686,	0	C10orf129	cmpl	cmpl	-1,0,0,1,2,2,0,2,0,0,0,	124702	8643	1	0	0	0	0	0	0	0	0	0	0	0	0	0	0	0	1	8	8	23	23
1325	NM_020992	chr10	-	96997329	97050781	96997681	97050672	7	96997329,96998324,97006971,97023620,97028534,97031389,97050576,	96997868,96998442,97007123,97023820,97028619,97031541,97050781,	0	PDLIM1	cmpl	cmpl	2,1,2,0,2,0,0,	8643	20748	2	0	0	0	0	0	0	0	0	0	0	1	10.13	10.13	25	25	1	8	8	23	23
165	NM_001034954	chr10	-	97071529	97200937	97074815	97200892	31	97071529,97078076,97081719,97096277,97098889,97101041,97101320,97106162,97110965,97114638,97117387,97127406,97131082,97131740,97135729,97141441,97143741,97143994,97154367,97154757,97156976,97158773,97165874,97170389,97174250,97181717,97181946,97192204,97194378,97197246,97200882,	97074883,97078189,97081778,97097051,97099084,97101167,97101435,97106209,97111133,97114724,97117560,97127456,97131184,97131806,97135813,97141556,97143871,97144042,97154430,97154832,97157040,97158946,97165904,97170534,97174619,97181830,97181973,97192333,97194474,97197312,97200937,	0	SORBS1	cmpl	cmpl	1,2,0,0,0,0,2,0,0,1,2,0,0,0,0,2,1,1,1,1,0,1,1,0,0,1,1,1,1,1,0,	20748	164748	2	1	7.47	7.47	25	25	0	0	0	0	0	0	0	0	0	0	1	10.13	10.13	25	25
1343	NM_021732	chr10	-	99437180	99447015	99437625	99439662	3	99437180,99439375,99446522,	99437782,99439672,99447015,	0	AVPI1	cmpl	cmpl	2,0,-1,	993	26449	1	0	0	0	0	0	1	7.47	7.47	26	26	0	0	0	0	0	0	0	0	0	0
20	NM_001010917	chr10	+	99609995	99627782	99610060	99625457	5	99609995,99619214,99623686,99623924,99625346,	99610072,99619340,99623839,99624026,99627782,	0	GOLGA7B	cmpl	cmpl	0,0,0,0,0,	78239	266598	2	0	0	0	0	0	0	0	0	0	0	0	0	0	0	0	2	8.36	7.645	24	23.5
168	NM_018058	chr10	-	99624757	99790585	99625304	99790229	15	99624757,99640005,99642542,99643962,99655001,99655641,99656665,99661259,99664425,99667769,99677256,99683020,99695926,99770894,99790205,	99625471,99640149,99642585,99644108,99655170,99655742,99656748,99661396,99664571,99667904,99677413,99683157,99696123,99771094,99790585,	0	CRTAC1	cmpl	cmpl	1,1,0,1,0,1,2,0,1,1,0,1,2,0,0,	93001	103795	2	2	8.36	7.645	24	23.5	0	0	0	0	0	0	0	0	0	0	0	0	0	0	0
1347	NM_014472	chr10	+	99894380	100004654	99967871	100003915	9	99894380,99922639,99923049,99967857,99991268,99994202,99995181,99995780,100003847,	99894463,99922732,99923154,99969656,99991444,99994273,99995277,99995921,100004654,	0	C10orf28	cmpl	cmpl	-1,-1,-1,0,0,2,1,1,1,	103795	2788	1	1	6.51	6.51	27	27	0	0	0	0	0	0	0	0	0	0	0	0	0	0	0
1349	NM_032709	chr10	-	100143321	100174978	100143554	100174892	16	100143321,100144703,100146957,100148110,100150354,100150766,100152188,100152698,100154952,100155147,100157101,100159858,100167338,100167660,100170695,100174765,	100143625,100144824,100147064,100148265,100150511,100150839,100152323,100152840,100155050,100155209,100157255,100160014,100167412,100167754,100170715,100174978,	0	PYROXD2	cmpl	cmpl	1,0,1,2,1,0,0,2,0,1,0,0,1,0,1,0,	115314	976	1	0	0	0	0	0	0	0	0	0	0	0	0	0	0	0	1	5.87	5.87	21	21
1356	NM_020348	chr10	+	101088855	101154087	101089144	101151273	11	101088855,101117268,101120591,101121983,101124173,101124711,101136811,101147576,101147908,101150062,101151193,	101090717,101117412,101120732,101122153,101124273,101124759,101136975,101147760,101148058,101150164,101154087,	0	CNNM1	cmpl	cmpl	0,1,1,1,0,1,1,0,1,1,1,	93223	2539	1	0	0	0	0	0	0	0	0	0	0	0	0	0	0	0	1	8	8	25	25
169	NM_002079	chr10	-	101156626	101190530	101157303	101190322	9	101156626,101162336,101163225,101163480,101165512,101165893,101166482,101180380,101190204,	101157443,101162479,101163391,101163631,101165617,101166006,101166606,101180562,101190530,	0	GOT1	cmpl	cmpl	1,2,1,0,0,1,0,1,0,	2539	102159	1	0	0	0	0	0	0	0	0	0	0	0	0	0	0	0	1	8	8	25	25
169	NM_020354	chr10	+	101419262	101471002	101419713	101464440	13	101419262,101419618,101421202,101439017,101439481,101445548,101448450,101451141,101455712,101458290,101460729,101462268,101464208,	101419345,101419721,101421385,101439223,101439632,101445652,101448507,101451275,101455879,101458615,101460815,101462430,101471002,	0	ENTPD7	cmpl	cmpl	-1,0,2,2,1,2,1,1,0,2,0,2,2,	39041	20955	1	1	8	8	21	21	0	0	0	0	0	0	0	0	0	0	0	0	0	0	0
21	NM_015221	chr10	-	101635333	101769676	101636907	101731881	17	101635333,101639567,101643767,101645443,101646056,101648581,101654702,101656023,101657842,101658499,101659675,101667751,101668709,101714970,101728871,101731736,101769594,	101637093,101640118,101643966,101645623,101646389,101648710,101654807,101656154,101658042,101658517,101659823,101667851,101668903,101716962,101728994,101731891,101769676,	0	DNMBP	cmpl	cmpl	0,1,0,0,0,0,0,1,2,2,1,0,1,1,1,0,-1,	23671	32388	1	1	9.34	9.34	31	31	0	0	0	0	0	0	0	0	0	0	0	0	0	0	0
1368	NM_001136123	chr10	+	102672325	102719347	102672867	102719328	19	102672325,102675755,102676326,102678140,102683731,102685705,102689073,102689586,102690732,102697158,102698351,102703782,102705086,102706795,102707516,102709832,102710432,102716207,102719184,	102673007,102675799,102677057,102678198,102684729,102685776,102689196,102689754,102690835,102697234,102698493,102703885,102705263,102706893,102707604,102709964,102710510,102716294,102719347,	0	FAM178A	cmpl	cmpl	0,2,1,0,1,0,2,2,2,0,1,2,0,0,2,0,0,0,0,	82627	12938	1	0	0	0	0	0	0	0	0	0	0	1	10.66	10.66	25	25	0	0	0	0	0
1369	NM_030971	chr10	+	102790995	102800998	102792230	102799342	12	102790995,102792070,102794448,102795253,102795759,102796242,102796479,102796832,102797138,102798399,102798931,102799245,	102791291,102792239,102794612,102795424,102795858,102796318,102796565,102796960,102797188,102798449,102798979,102800998,	0	SFXN3	cmpl	cmpl	-1,0,0,2,2,2,0,2,1,0,2,2,	81	20000	1	0	0	0	0	0	0	0	0	0	0	0	0	0	0	0	1	8.53	8.53	20	20
1369	NM_030929	chr10	+	102820998	102825351	102822349	102824677	5	102820998,102822298,102824017,102824257,102824582,	102821872,102822860,102824178,102824405,102825351,	0	KAZALD1	cmpl	cmpl	-1,0,1,0,1,	20000	23726	2	0	0	0	0	0	2	8.53	7.465	32	26	0	0	0	0	0	0	0	0	0	0
171	NM_003939	chr10	+	103113824	103317070	103113937	103310617	14	103113824,103221737,103239124,103281395,103285769,103290993,103292051,103292708,103294417,103295110,103296299,103298049,103310455,103312911,	103113985,103221815,103239214,103281627,103285956,103291090,103292189,103292827,103294667,103295229,103296410,103298128,103310648,103317070,	0	BTRC	cmpl	cmpl	0,0,0,0,1,2,0,0,2,0,2,2,0,-1,	115208	21568	1	0	0	0	0	0	1	27.19	27.19	70	70	0	0	0	0	0	0	0	0	0	0
172	NM_001199378	chr10	+	104005254	104142656	104018695	104142093	40	104005254,104018685,104019806,104103807,104111012,104111599,104112214,104113356,104117795,104118262,104119023,104119940,104120778,104121474,104122231,104123012,104123466,104125153,104126139,104126841,104127234,104127974,104128495,104128967,104129467,104129617,104129930,104130140,104130463,104135115,104136028,104136316,104136691,104139040,104139277,104139609,104140005,104140262,104140883,104141812,	104005538,104018791,104019873,104103939,104111131,104111708,104112275,104113411,104117943,104118486,104119192,104120152,104120877,104121669,104122421,104123153,104123555,104125356,104126263,104126967,104127317,104128211,104128589,104129144,104129532,104129741,104130002,104130235,104130617,104135341,104136189,104136557,104136885,104139191,104139408,104139711,104140119,104140443,104141012,104142656,	0	GBF1	cmpl	cmpl	-1,0,0,1,1,0,1,2,0,1,0,1,0,0,0,1,1,0,2,0,0,2,2,0,0,2,0,0,2,0,1,0,1,0,1,0,0,0,1,1,	4023	11572	1	1	8	8	22	22	0	0	0	0	0	0	0	0	0	0	0	0	0	0	0
1379	NM_001077493	chr10	+	104154228	104162281	104155716	104162133	23	104154228,104155644,104156009,104156205,104156481,104156660,104157058,104157283,104157737,104157968,104158141,104158495,104159044,104159333,104159836,104160034,104160411,104160703,104160936,104161205,104161501,104161804,104162011,	104154357,104155737,104156091,104156246,104156580,104156812,104157165,104157442,104157842,104158054,104158280,104158621,104159254,104159475,104159951,104160248,104160581,104160806,104161088,104161275,104161674,104161916,104162281,	0	NFKB2	cmpl	cmpl	-1,0,0,1,0,0,2,1,1,1,0,1,1,1,2,0,1,0,1,0,1,0,1,	11572	94	1	0	0	0	0	0	1	11.2	11.2	30	30	0	0	0	0	0	0	0	0	0	0
1380	NM_024886	chr10	-	104209593	104211300	104210213	104211225	2	104209593,104211142,	104210904,104211300,	0	C10orf95	cmpl	cmpl	2,0,	13252	9869	1	0	0	0	0	0	0	0	0	0	0	1	8	8	19	19	0	0	0	0	0
1380	NM_024789	chr10	+	104221169	104236802	104228786	104235741	10	104221169,104225738,104228711,104229749,104230421,104231029,104232610,104233326,104233575,104235478,	104221207,104225844,104228954,104229832,104230874,104231153,104232707,104233498,104233769,104236802,	0	TMEM180	cmpl	cmpl	-1,-1,0,0,2,2,0,1,2,1,	9869	2183	1	0	0	0	0	0	0	0	0	0	0	1	8	8	19	19	0	0	0	0	0
172	NM_001178133	chr10	+	104263718	104379220	104263909	104378828	11	104263718,104268925,104309726,104352338,104353392,104353749,104356896,104359189,104375024,104377046,104378822,	104264091,104269060,104309863,104352481,104353478,104353822,104357050,104359301,104375159,104377185,104379220,	0	SUFU	cmpl	cmpl	0,2,2,1,0,2,0,1,2,2,0,	1206	25031	1	0	0	0	0	0	0	0	0	0	0	0	0	0	0	0	1	6.4	6.4	27	27
1381	NM_030912	chr10	+	104404251	104418076	104404374	104417111	6	104404251,104414409,104414836,104415862,104416026,104416503,	104404944,104414505,104415070,104415894,104416142,104418076,	0	TRIM8	cmpl	cmpl	0,0,0,0,2,1,	11037	15407	1	0	0	0	0	0	0	0	0	0	0	0	0	0	0	0	1	8.53	8.53	25	25
172	NM_004311	chr10	-	104433483	104474190	104436650	104474032	6	104433483,104445572,104449649,104459129,104465102,104474029,	104436698,104445758,104449700,104459246,104465246,104474190,	0	ARL3	cmpl	cmpl	0,0,0,0,0,0,	15407	107	1	0	0	0	0	0	0	0	0	0	0	0	0	0	0	0	1	8.53	8.53	25	25
1382	NM_001083913	chr10	+	104503726	104576021	104503810	104573088	4	104503726,104557749,104569649,104572351,	104503900,104557852,104569811,104576021,	0	C10orf26	cmpl	cmpl	0,0,1,1,	4780	14266	1	0	0	0	0	0	0	0	0	0	0	0	0	0	0	0	1	9.6	9.6	28	28
172	NM_000102	chr10	-	104590287	104597290	104590458	104597118	8	104590287,104591264,104592267,104592749,104593792,104594541,104595010,104596821,	104590742,104591368,104592437,104592965,104593879,104594771,104595149,104597290,	0	CYP17A1	cmpl	cmpl	1,2,0,0,0,1,0,0,	14266	16676	1	0	0	0	0	0	0	0	0	0	0	0	0	0	0	0	1	9.6	9.6	28	28
1383	NM_001136200	chr10	+	104613966	104624718	104614043	104622681	5	104613966,104620088,104620254,104621916,104622629,	104614184,104620151,104620298,104621937,104624718,	0	C10orf32	cmpl	cmpl	0,0,0,2,2,	16676	4491	1	0	0	0	0	0	1	10.13	10.13	25	25	0	0	0	0	0	0	0	0	0	0
1383	NR_037644	chr10	+	104613966	104661655	104661655	104661655	15	104613966,104620088,104620254,104621916,104622629,104629561,104629840,104632204,104632853,104634348,104636710,104638135,104638605,104650300,104660349,	104614184,104620151,104620298,104621937,104622689,104629602,104629968,104632355,104632990,104634418,104636792,104638267,104638748,104650435,104661655,	0	C10orf32-AS3MT	unk	unk	-1,-1,-1,-1,-1,-1,-1,-1,-1,-1,-1,-1,-1,-1,-1,	16676	16458	1	0	0	0	0	0	1	10.13	10.13	25	25	0	0	0	0	0	0	0	0	0	0
1386	NM_032727	chr10	+	105036919	105050108	105036968	105048426	3	105036919,105046791,105048116,	105038033,105046916,105050108,	0	INA	cmpl	cmpl	0,0,2,	29146	12444	1	0	0	0	0	0	0	0	0	0	0	1	6.93	6.93	27	27	0	0	0	0	0
1387	NM_014976	chr10	+	105156411	105206019	105158183	105205306	36	105156411,105158172,105160153,105162874,105164778,105165741,105166365,105169455,105172872,105173722,105174026,105174761,105176247,105177548,105178196,105179294,105181104,105182744,105183299,105184740,105187085,105191885,105193704,105194004,105194554,105197771,105198442,105199502,105200046,105200490,105201582,105201969,105202921,105203671,105204273,105205134,	105156487,105158285,105160285,105163042,105164940,105165865,105166547,105169563,105173079,105173847,105174087,105174908,105176499,105177689,105178391,105179465,105181324,105182894,105183415,105185282,105187148,105191991,105193794,105194107,105194732,105197828,105198565,105199625,105200338,105200607,105201732,105202217,105203090,105203825,105204439,105206019,	0	PDCD11	cmpl	cmpl	-1,0,0,0,0,0,1,0,0,0,2,0,0,0,0,0,0,1,1,0,2,2,0,0,1,2,2,2,2,0,0,0,2,0,1,2,	188	523	1	0	0	0	0	0	1	6.93	6.93	25	25	0	0	0	0	0	0	0	0	0	0
1387	NM_001001412	chr10	-	105213143	105218648	105215018	105218508	2	105213143,105217953,	105215504,105218648,	0	CALHM1	cmpl	cmpl	0,0,	981	13912	1	0	0	0	0	0	0	0	0	0	0	1	10.13	10.13	31	31	0	0	0	0	0
1387	NM_001129742	chr10	-	105232560	105238997	105232969	105238789	3	105232560,105236050,105238502,	105233461,105236306,105238997,	0	CALHM3	cmpl	cmpl	0,2,0,	13912	14737	1	0	0	0	0	0	0	0	0	0	0	0	0	0	0	0	1	10.13	10.13	31	31
1388	NM_004210	chr10	+	105253734	105352309	105254144	105350129	6	105253734,105330628,105331257,105344292,105349270,105349890,	105254229,105330870,105331579,105344982,105349417,105352309,	0	NEURL	cmpl	cmpl	0,1,0,1,1,1,	14737	1474	1	1	10.13	10.13	30	30	0	0	0	0	0	0	0	0	0	0	0	0	0	0	0
173	NM_014631	chr10	-	105353783	105615164	105361572	105615024	14	105353783,105365554,105371337,105372609,105376953,105386845,105420740,105428365,105452785,105484027,105495489,105526851,105561039,105614952,	105363546,105365674,105371387,105372947,105377071,105386959,105420872,105428410,105452814,105484119,105495566,105526927,105561120,105615164,	0	SH3PXD2A	cmpl	cmpl	0,0,1,2,1,1,1,1,2,0,1,0,0,0,	1474	22153	4	3	9.59	7.84	45	33	1	7.47	7.47	33	33	0	0	0	0	0	0	0	0	0	0
173	NM_024928	chr10	-	105637317	105678045	105642441	105677352	10	105637317,105648829,105651887,105657305,105658634,105659819,105664848,105670284,105677219,105677857,	105642599,105648902,105652010,105657477,105658758,105659981,105664914,105670380,105677414,105678045,	0	OBFC1	cmpl	cmpl	1,0,0,2,1,1,1,1,0,-1,	22153	49424	1	1	8	8	25	25	0	0	0	0	0	0	0	0	0	0	0	0	0	0	0
1392	NM_145247	chr10	+	105881815	105886143	105882748	105885462	4	105881815,105882722,105883471,105885270,	105881912,105882844,105883882,105886143,	0	MEIR5	cmpl	cmpl	-1,0,0,0,	36177	3502	1	0	0	0	0	0	1	5.33	5.33	23	23	0	0	0	0	0	0	0	0	0	0
1394	NM_033397	chr10	-	106071898	106093663	106074165	106075809	3	106071898,106093095,106093384,	106075822,106093256,106093663,	0	ITPRIP	cmpl	cmpl	0,-1,-1,	12722	19858	1	1	10.13	10.13	36	36	0	0	0	0	0	0	0	0	0	0	0	0	0	0	0
21	NM_014978	chr10	+	106400858	107024993	106401085	107023132	27	106400858,106602549,106675590,106737092,106802812,106849532,106865154,106899154,106907374,106916895,106918649,106924060,106927015,106937823,106959756,106960877,106970894,106974199,106976693,106982873,107005299,107006976,107012532,107015459,107016576,107022088,107023067,	106401712,106602617,106675690,106737251,106802886,106849597,106865273,106899244,106907554,106917042,106918752,106924137,106927107,106937931,106959874,106961011,106971008,106974371,106976880,106983007,107005423,107007089,107012664,107015559,107016682,107022249,107024993,	0	SORCS3	cmpl	cmpl	0,0,2,0,0,2,1,0,0,0,0,1,0,2,2,0,2,2,0,1,0,1,0,0,1,2,1,	186010	1308427	1	1	7.47	7.47	31	31	0	0	0	0	0	0	0	0	0	0	0	0	0	0	0
179	NM_001167604	chr10	-	111624523	111683311	111624941	111683191	20	111624523,111628371,111629710,111630488,111631549,111633124,111637547,111637757,111639945,111640599,111642189,111643824,111646003,111647806,111648260,111651479,111652769,111667448,111674768,111683159,	111625070,111628470,111629787,111630662,111631619,111633185,111637625,111637816,111639996,111640689,111642400,111643906,111646099,111647950,111648353,111651584,111652833,111667573,111674857,111683311,	0	XPNPEP1	cmpl	cmpl	0,0,1,1,0,2,2,0,0,0,2,1,1,1,1,1,0,1,2,0,	2700231	82414	1	1	6.64	6.64	26	26	0	0	0	0	0	0	0	0	0	0	0	0	0	0	0
180	NM_001134363	chr10	+	112404154	112599227	112404212	112595736	14	112404154,112540558,112543123,112544098,112544549,112557265,112559544,112570140,112572035,112579829,112581032,112583237,112590818,112595625,	112404403,112541642,112543185,112544190,112544647,112557406,112559676,112570220,112572705,112579934,112581693,112583372,112590940,112599227,	0	RBM20	cmpl	cmpl	0,2,0,2,1,0,0,0,2,0,0,1,1,0,	39762	29420	5	4	13.33	9.465	40	29.75	0	0	0	0	0	0	0	0	0	0	1	11.2	11.2	25	25
1444	NR_026932	chr10	-	112628647	112630662	112630662	112630662	1	112628647,	112630662,	0	LOC282997	unk	unk	-1,	29420	890	1	0	0	0	0	0	0	0	0	0	0	0	0	0	0	0	1	11.2	11.2	25	25
180	NM_007373	chr10	+	112679300	112773425	112724116	112771576	9	112679300,112723882,112745385,112760172,112764363,112767288,112769005,112769470,112771367,	112679415,112724819,112745523,112760303,112764552,112767411,112769143,112769588,112773425,	0	SHOC2	cmpl	cmpl	-1,0,1,1,0,0,0,0,1,	176	63364	1	1	17.06	17.06	36	36	0	0	0	0	0	0	0	0	0	0	0	0	0	0	0
22	NM_145206	chr10	+	114206755	114578504	114207131	114575142	8	114206755,114220282,114224305,114286845,114298004,114427976,114428695,114575048,	114207225,114220341,114224416,114286923,114298089,114428047,114428757,114578504,	0	VTI1A	cmpl	cmpl	0,1,0,0,0,1,0,2,	83	32168	1	1	16	16	52	52	0	0	0	0	0	0	0	0	0	0	0	0	0	0	0
182	NM_001146274	chr10	+	114710008	114927436	114710515	114925731	14	114710008,114710965,114711241,114724314,114799783,114900942,114903681,114905769,114910756,114911483,114912091,114917779,114920377,114925313,	114710704,114711032,114711366,114724383,114799885,114901075,114903784,114905856,114910882,114911643,114912199,114917828,114920450,114927436,	0	TCF7L2	cmpl	cmpl	0,0,1,0,0,0,1,2,2,2,0,0,1,2,	94881	10000000	3	3	12.8	10.3567	47	34.3333	0	0	0	0	0	0	0	0	0	0	0	0	0	0	0
1467	NM_198514	chr10	+	115614390	115672265	115614631	115668295	11	115614390,115618286,115636279,115639332,115644009,115657868,115661424,115662229,115663285,115664575,115668038,	115614809,115618439,115636735,115639454,115644139,115657968,115661656,115662352,115663495,115664795,115672265,	0	NHLRC2	cmpl	cmpl	0,1,1,1,0,1,2,0,0,0,1,	531	131540	1	0	0	0	0	0	1	6.4	6.4	24	24	0	0	0	0	0	0	0	0	0	0
183	NM_006720	chr10	-	116190868	116286685	116196018	116251583	17	116190868,116197602,116198934,116200770,116201480,116203787,116205070,116207638,116211382,116225456,116227939,116232735,116233637,116245055,116247716,116251549,116286418,	116196132,116197683,116199012,116200836,116201545,116203893,116205162,116207779,116211430,116225586,116227975,116232891,116233715,116245139,116247775,116251637,116286685,	0	ABLIM1	cmpl	cmpl	0,0,0,0,1,0,1,1,1,0,0,0,0,0,1,0,-1,	26353	294817	1	0	0	0	0	0	1	10.42	10.42	29	29	0	0	0	0	0	0	0	0	0	0
1493	NM_173791	chr10	-	119042605	119134937	119042778	119134738	5	119042605,119049696,119078382,119100490,119133866,	119044982,119049859,119078485,119100613,119134937,	0	PDZD8	cmpl	cmpl	1,0,2,2,0,	3664	108866	1	0	0	0	0	0	1	8	8	28	28	0	0	0	0	0	0	0	0	0	0
1506	NM_003750	chr10	-	120794540	120840334	120795550	120840188	22	120794540,120796630,120797749,120801505,120803565,120809312,120810032,120810710,120816251,120816447,120817467,120818723,120819113,120820257,120820735,120824910,120828957,120830397,120832401,120832952,120833258,120840139,	120795780,120796821,120797951,120802284,120803654,120809497,120810186,120810833,120816365,120816552,120817815,120818909,120819230,120820356,120820840,120825082,120829166,120830597,120832565,120833089,120833449,120840334,	0	EIF3A	cmpl	cmpl	1,2,1,2,0,1,0,0,0,0,0,0,0,0,0,2,0,1,2,0,1,0,	686	23276	1	0	0	0	0	0	0	0	0	0	0	1	12.8	12.8	46	46	0	0	0	0	0
1507	NM_207009	chr10	+	120863610	120897223	120863654	120896159	9	120863610,120867479,120871360,120877030,120879852,120882980,120889026,120892026,120895982,	120863709,120867676,120871440,120877179,120879964,120883081,120889134,120892121,120897223,	0	FAM45A	cmpl	cmpl	0,1,0,2,1,2,1,1,0,	23276	3201	1	0	0	0	0	0	0	0	0	0	0	1	12.8	12.8	46	46	0	0	0	0	0
1507	NR_027141	chr10	+	120863628	120897376	120897376	120897376	9	120863628,120867479,120871360,120877030,120879852,120882980,120889026,120892026,120895982,	120863709,120867676,120871440,120877179,120879964,120883081,120889134,120892121,120897376,	0	FAM45B	unk	unk	-1,-1,-1,-1,-1,-1,-1,-1,-1,	23294	3048	1	0	0	0	0	0	0	0	0	0	0	1	12.8	12.8	46	46	0	0	0	0	0
188	NM_005308	chr10	+	120967196	121215131	120967429	121214579	16	120967196,121086027,121140326,121156206,121182677,121184504,121189886,121190898,121196162,121199242,121201510,121203055,121207634,121212182,121212656,121214480,	120967481,121086123,121140439,121156284,121182778,121184597,121189950,121191039,121196353,121199280,121201600,121203264,121207772,121212320,121212788,121215131,	0	GRK5	cmpl	cmpl	0,1,1,0,0,2,2,0,0,2,1,1,0,0,0,0,	28851	44207	5	5	14.93	9.1	55	33.8	0	0	0	0	0	0	0	0	0	0	0	0	0	0	0
1510	NM_001033925	chr10	-	121332977	121356541	121335176	121355977	12	121332977,121336122,121336591,121336962,121337152,121338237,121339446,121341433,121341680,121341970,121347663,121355945,	121335303,121336262,121336715,121337047,121337248,121338346,121339522,121341521,121341735,121342120,121347760,121356541,	0	TIAL1	cmpl	cmpl	2,0,2,1,1,0,2,1,0,0,2,0,	30755	54340	1	0	0	0	0	0	1	5.87	5.87	27	27	0	0	0	0	0	0	0	0	0	0
1511	NM_004281	chr10	+	121410881	121437329	121411187	121436794	4	121410881,121429362,121431766,121435975,	121411367,121429689,121432168,121437329,	0	BAG3	cmpl	cmpl	0,0,0,0,	54340	48279	3	0	0	0	0	0	0	0	0	0	0	0	0	0	0	0	3	12.26	9.95333	35	29
188	NM_014937	chr10	+	121485608	121588659	121485774	121587292	20	121485608,121510587,121541146,121551028,121551380,121551668,121556226,121556972,121558054,121563684,121564895,121565871,121567443,121569611,121571268,121580357,121581942,121582582,121583326,121586142,	121485871,121510668,121541283,121551157,121551548,121551725,121556425,121557152,121558122,121563809,121564973,121565992,121567572,121569729,121571467,121580429,121582016,121582711,121583414,121588659,	0	INPP5F	cmpl	cmpl	0,1,1,0,0,0,0,1,1,0,2,2,0,0,1,2,2,1,1,2,	48279	312	1	1	5.87	5.87	18	18	0	0	0	0	0	0	0	0	0	0	0	0	0	0	0
189	NM_001030059	chr10	+	122216465	122349367	122216817	122349014	7	122216465,122263329,122273422,122278344,122280482,122334642,122348814,	122216873,122263438,122273513,122278408,122280607,122334813,122349367,	0	PPAPDC1A	cmpl	cmpl	0,2,0,1,2,1,1,	512295	171956	2	2	9.06	8.795	22	22	0	0	0	0	0	0	0	0	0	0	0	0	0	0	0
189	NR_033850	chr10	-	122521323	122610691	122610691	122610691	3	122521323,122536246,122610205,	122523187,122536396,122610691,	0	LOC283089	unk	unk	-1,-1,-1,	171956	627152	1	1	13.86	13.86	42	42	0	0	0	0	0	0	0	0	0	0	0	0	0	0	0
1520	NM_018117	chr10	+	122610686	122669038	122610932	122668225	29	122610686,122612035,122618154,122619620,122622246,122624558,122625141,122626080,122626577,122630681,122633350,122637864,122640337,122643291,122645325,122646200,122648589,122649406,122650227,122659540,122660547,122661768,122662566,122663558,122664157,122664830,122665387,122666287,122668067,	122611018,122612147,122618308,122619794,122622433,122624724,122625256,122626276,122626681,122630858,122633435,122637971,122640413,122643400,122645450,122646348,122648696,122649521,122650399,122659649,122660610,122661834,122662744,122663654,122664323,122664928,122665533,122666367,122669038,	0	WDR11	cmpl	cmpl	0,2,0,1,1,2,0,1,2,1,1,2,1,2,0,2,0,2,0,1,2,2,2,0,0,1,0,2,1,	261319	568805	1	0	0	0	0	0	0	0	0	0	0	1	13.86	13.86	42	42	0	0	0	0	0
190	NM_000141	chr10	-	123237843	123357972	123239370	123353331	18	123237843,123243211,123244908,123246867,123247504,123256045,123258008,123260339,123263303,123274630,123276832,123279492,123298105,123310803,123324015,123324951,123353222,123357475,	123239535,123243317,123245046,123246938,123247627,123256236,123258119,123260461,123263455,123274833,123276977,123279683,123298229,123310973,123324093,123325218,123353481,123357972,	0	FGFR2	cmpl	cmpl	0,2,2,0,0,1,1,2,0,1,0,1,0,1,1,1,0,-1,	568805	144652	3	2	7.47	6.935	24	22.5	0	0	0	0	0	0	0	0	0	0	1	7.47	7.47	21	21
190	NM_001001976	chr10	-	123502624	123687546	123503194	123687464	12	123502624,123549683,123596232,123600596,123629520,123659380,123661905,123670420,123673304,123681863,123683780,123687358,	123503373,123549804,123596332,123600778,123629553,123659509,123662135,123670666,123673408,123681926,123683844,123687546,	0	ATE1	cmpl	cmpl	1,0,2,0,0,0,1,1,2,2,1,0,	144652	29056	1	0	0	0	0	0	0	0	0	0	0	0	0	0	0	0	1	12.26	12.26	28	28
1531	NM_144587	chr10	+	124030820	124097676	124034596	124097600	16	124030820,124034554,124036305,124043365,124045619,124049423,124050594,124057282,124058518,124066703,124088994,124090690,124091950,124094395,124096008,124097531,	124031029,124034614,124036454,124043439,124045763,124049513,124050709,124057352,124058649,124066823,124089086,124090773,124092028,124094494,124096197,124097676,	0	BTBD16	cmpl	cmpl	-1,0,0,2,1,1,1,2,0,2,2,1,0,0,0,0,	16763	36417	1	1	6.39	6.39	27	27	0	0	0	0	0	0	0	0	0	0	0	0	0	0	0
1532	NM_001001974	chr10	+	124134093	124191871	124152716	124189454	12	124134093,124152696,124157433,124159858,124166091,124172435,124175374,124177415,124183714,124184411,124186457,124189139,	124134322,124152857,124157490,124159904,124166189,124172561,124175518,124177484,124183779,124184475,124186547,124191871,	0	PLEKHA1	cmpl	cmpl	-1,0,0,0,1,0,0,0,0,2,0,0,	36417	22307	1	0	0	0	0	0	1	10.13	10.13	28	28	0	0	0	0	0	0	0	0	0	0
1538	NM_001007793	chr10	+	124913759	124924886	124914433	124924572	8	124913759,124914433,124915173,124917244,124919922,124921751,124922127,124924562,	124914001,124914628,124915243,124917396,124920081,124921929,124922344,124924886,	0	BUB3	cmpl	cmpl	-1,0,0,1,0,0,1,2,	3571	500984	1	0	0	0	0	0	1	6.4	6.4	23	23	0	0	0	0	0	0	0	0	0	0
192	NM_198148	chr10	-	125505151	125651500	125506279	125651175	14	125505151,125514178,125516728,125521387,125526488,125528041,125530431,125539682,125557491,125558630,125601864,125622129,125639726,125650871,	125506533,125514278,125516868,125521685,125526668,125528238,125530555,125539771,125557642,125558715,125602004,125622239,125639825,125651500,	0	CPXM2	cmpl	cmpl	1,0,1,0,0,1,0,1,0,2,0,1,1,0,	48238	115681	1	1	5.9	5.9	62	62	0	0	0	0	0	0	0	0	0	0	0	0	0	0	0
1549	NM_212554	chr10	-	126447405	126480439	126449071	126480402	7	126447405,126450868,126453960,126463243,126477611,126478841,126480292,	126449072,126451127,126454177,126463351,126477726,126478907,126480439,	0	METTL10	cmpl	cmpl	2,1,0,0,2,2,0,	14475	9914	1	0	0	0	0	0	1	8	8	19	19	0	0	0	0	0	0	0	0	0	0
1550	NM_032182	chr10	+	126490353	126525239	126490398	126523540	9	126490353,126495399,126505144,126507952,126515163,126517324,126517961,126519917,126523070,	126490470,126495490,126505181,126508019,126515354,126517444,126518046,126520032,126525239,	0	FAM175B	cmpl	cmpl	0,0,1,2,0,2,2,0,1,	9914	105452	1	0	0	0	0	0	0	0	0	0	0	1	8	8	19	19	0	0	0	0	0
24	NM_003474	chr10	-	127702901	128077127	127705847	128076714	23	127702901,127708263,127724714,127726809,127727862,127731608,127734623,127737821,127738129,127753374,127755285,127760045,127782553,127786984,127789640,127797161,127798343,127806606,127824152,127843786,127967483,128018980,128076626,	127705908,127708394,127724894,127726918,127727998,127731717,127734701,127738020,127738238,127753570,127755375,127760223,127782702,127787069,127789810,127797233,127798409,127806793,127824229,127843874,127967557,128019078,128077127,	0	ADAM12	cmpl	cmpl	2,0,0,2,1,0,0,2,1,0,0,2,0,2,0,0,0,2,0,2,0,1,0,	4740	36446	5	4	10.13	8.4875	35	29	0	0	0	0	0	1	11.2	11.2	31	31	0	0	0	0	0
24	NM_001380	chr10	+	128594022	129250780	128594086	129249691	52	128594022,128768965,128776211,128780181,128785784,128788718,128795011,128796355,128797617,128798435,128806995,128810558,128816973,128821463,128822948,128824615,128829913,128830400,128835982,128840888,128841327,128850944,128859931,128904494,128908511,128923737,128925932,129046271,129055598,129137269,129141909,129152932,129160327,129172044,129172321,129178345,129179541,129183053,129201318,129202588…	128594132,128769049,128776252,128780237,128785881,128788867,128795147,128796513,128797699,128798571,128807068,128810638,128817099,128821588,128823047,128824688,128830017,128830584,128836080,128840978,128841428,128851079,128860040,128904565,128908618,128923865,128926028,129046373,129055693,129137348,129142010,129152991,129160476,129172130,129172478,129178386,129179632,129183173,129201408,129202693…	0	DOCK1	cmpl	cmpl	0,1,1,0,2,0,2,0,2,0,1,2,1,1,0,0,1,0,1,0,0,2,2,0,2,1,0,0,0,2,0,2,1,0,2,0,2,0,0,0,0,1,2,0,0,0,0,0,2,0,1,0,	384012	96832	3	2	12.26	9.89	38	34	0	0	0	0	0	1	11.2	11.2	34	34	0	0	0	0	0
24	NM_001039762	chr10	-	128933689	128994422	128936100	128974659	6	128933689,128952115,128973475,128975140,128990868,128994260,	128936284,128952187,128974664,128975403,128990994,128994422,	0	FAM196A	cmpl	cmpl	2,2,0,-1,-1,-1,	723679	353190	1	1	12.26	12.26	38	38	0	0	0	0	0	0	0	0	0	0	0	0	0	0	0
196	NM_006504	chr10	+	129705324	129884164	129839145	129881170	21	129705324,129780537,129839138,129845653,129846027,129847793,129854386,129859202,129859942,129861346,129864338,129866386,129867955,129868564,129869071,129870401,129871600,129874866,129875880,129877823,129881095,	129705573,129780560,129839254,129845753,129846101,129847930,129854477,129859279,129859979,129861444,129864458,129866550,129868091,129868714,129869165,129870478,129871735,129874992,129876047,129877959,129884164,	0	PTPRE	cmpl	cmpl	-1,-1,0,1,2,1,0,1,0,1,0,0,2,0,0,1,0,0,0,2,0,	14113	10760	1	1	9.6	9.6	37	37	0	0	0	0	0	0	0	0	0	0	0	0	0	0	0
1605	NM_018461	chr10	+	133747959	133770053	133747959	133769467	7	133747959,133753534,133754085,133757471,133758798,133761033,133769187,	133748059,133753700,133754198,133757649,133758963,133761295,133770053,	0	PPP2R2D	incmpl	cmpl	2,0,1,0,1,1,2,	637975	11150	1	0	0	0	0	0	0	0	0	0	0	0	0	0	0	0	1	8.53	8.53	23	23
1605	NM_004052	chr10	-	133781203	133795435	133782027	133795310	6	133781203,133784141,133784367,133786537,133787296,133795264,	133782073,133784291,133784474,133786622,133787447,133795435,	0	BNIP3	cmpl	cmpl	2,2,0,2,1,0,	11150	122877	1	0	0	0	0	0	0	0	0	0	0	0	0	0	0	0	1	8.53	8.53	23	23
201	NM_005539	chr10	+	134351352	134596984	134351600	134595445	16	134351352,134421418,134459371,134463921,134503895,134511319,134521816,134523840,134540324,134563020,134563274,134579276,134591174,134594352,134595364,134595540,	134351675,134421460,134459472,134464009,134503959,134511423,134521869,134523960,134540409,134563116,134563349,134579350,134591286,134594421,134595452,134596984,	0	INPP5A	cmpl	cmpl	0,0,0,2,0,1,0,2,2,0,0,0,2,0,0,-1,	89527	1335	5	4	12.8	9.515	63	37.75	0	0	0	0	0	1	5.87	5.87	20	20	0	0	0	0	0
1615	NR_030170	chr10	-	135061014	135061124	135061124	135061124	1	135061014,	135061124,	0	MIR202	unk	unk	-1,	5581	14795	1	0	0	0	0	0	0	0	0	0	0	1	12.8	12.8	43	43	0	0	0	0	0
1615	NM_001109	chr10	-	135075919	135090407	135076659	135090321	23	135075919,135077191,135080855,135081432,135082251,135082948,135083400,135083863,135084239,135084384,135084703,135085031,135085309,135085696,135085919,135086301,135086460,135086757,135087265,135087454,135087662,135088987,135090275,	135076737,135077269,135080921,135081622,135082366,135083033,135083478,135084014,135084309,135084574,135084793,135085209,135085458,135085778,135086089,135086370,135086523,135086947,135087342,135087533,135087739,135089091,135090407,	0	ADAM8	cmpl	cmpl	0,0,0,2,1,0,0,2,1,0,0,2,0,2,0,0,0,2,0,2,0,1,0,	14795	2730	1	0	0	0	0	0	0	0	0	0	0	0	0	0	0	0	1	12.8	12.8	43	43
586	NM_001097610	chr11	+	193079	194500	193099	194450	3	193079,193711,194417,	193154,193911,194500,	0	LOC653486	cmpl	cmpl	0,1,0,	61159	2260	1	0	0	0	0	0	0	0	0	0	0	1	15.05	15.05	50	50	0	0	0	0	0
586	NM_145651	chr11	+	193079	194573	193099	194450	3	193079,193711,194417,	193154,193911,194573,	0	SCGB1C1	cmpl	cmpl	0,1,0,	61159	2187	1	0	0	0	0	0	0	0	0	0	0	1	15.05	15.05	50	50	0	0	0	0	0
587	NM_001025295	chr11	-	298202	299526	298500	299490	2	298202,299304,	298713,299526,	0	IFITM5	cmpl	cmpl	0,0,	2514	8580	1	0	0	0	0	0	1	13.86	13.86	76	76	0	0	0	0	0	0	0	0	0	0
588	NM_030783	chr11	+	450279	491387	450455	490582	12	450279,460186,473894,479084,486938,487419,488198,488528,489399,489587,489882,490419,	450637,460288,473977,479152,487073,487470,488312,488647,489514,489733,490068,491387,	0	PTDSS2	cmpl	cmpl	0,2,2,1,0,0,0,0,2,0,2,2,	8268	3124	1	0	0	0	0	0	1	6.93	6.93	20	20	0	0	0	0	0	0	0	0	0	0
588	NM_002939	chr11	-	494511	506821	494690	502162	11	494511,494882,497970,498456,498762,499014,499828,500483,502061,504823,506608,	494778,495053,498141,498627,498933,499185,499999,500654,502249,504996,506821,	0	RNH1	cmpl	cmpl	2,2,2,2,2,2,2,2,0,-1,-1,	3124	25420	1	0	0	0	0	0	0	0	0	0	0	1	8	8	28	28	0	0	0	0	0
589	NM_001130442	chr11	-	532241	535550	532635	534322	5	532241,533452,533765,534211,535415,	532755,533612,533944,534375,535550,	0	HRAS	cmpl	cmpl	0,2,0,0,-1,	24968	1971	1	0	0	0	0	0	0	0	0	0	0	0	0	0	0	0	1	8	8	28	28
589	NM_021920	chr11	-	626312	627173	626430	627143	4	626312,626696,626887,627072,	626530,626789,626989,627173,	0	SCT	cmpl	cmpl	2,2,2,0,	1245	10131	1	0	0	0	0	0	1	15.46	15.46	74	74	0	0	0	0	0	0	0	0	0	0
589	NM_000797	chr11	+	637304	640705	637304	640603	4	637304,639432,639647,640400,	637589,639545,640306,640705,	0	DRD4	cmpl	cmpl	0,0,2,1,	10131	3519	1	0	0	0	0	0	0	0	0	0	0	1	15.46	15.46	74	74	0	0	0	0	0
590	NM_022772	chr11	+	706119	727727	709407	726981	21	706119,709329,709552,710421,720061,720596,720829,721063,721284,721564,721902,722090,722400,722672,723240,724723,725727,726097,726303,726618,726900,	706288,709451,709608,710486,720223,720746,720909,721206,721352,721691,721991,722165,722549,722805,723353,724829,725847,726170,726484,726751,727727,	0	EPS8L2	cmpl	cmpl	-1,0,2,1,0,0,0,2,1,0,1,0,0,2,0,2,0,0,1,2,0,	1990	19704	1	0	0	0	0	0	0	0	0	0	0	0	0	0	0	0	1	9.06	9.06	37	37
590	NM_006755	chr11	+	747431	765024	747481	764845	8	747431,755878,758949,760121,763343,763746,764287,764812,	747578,756002,759057,760253,763519,763944,764433,765024,	0	TALDO1	cmpl	cmpl	0,1,2,2,2,1,1,0,	19704	2198	1	0	0	0	0	0	0	0	0	0	0	1	9.06	9.06	37	37	0	0	0	0	0
592	NM_012305	chr11	+	925840	1012240	926021	1010625	22	925840,959436,970168,972061,977094,981197,984644,985434,986784,988551,992502,993283,993753,994071,1000431,1003721,1006527,1008011,1009099,1009327,1009682,1010547,	926088,959505,970311,972255,977224,981299,984753,985582,986953,988689,992685,993381,993985,994245,1000598,1003804,1006617,1008135,1009216,1009397,1009817,1012240,	0	AP2A2	cmpl	cmpl	0,1,1,0,2,0,0,1,2,0,0,0,2,0,0,2,1,1,2,2,0,0,	10782	583	1	1	10.66	10.66	28	28	0	0	0	0	0	0	0	0	0	0	0	0	0	0	0
596	NM_001172223	chr11	-	1490684	1507948	1491401	1507786	5	1490684,1492524,1501622,1501954,1507676,	1491718,1492649,1501716,1502115,1507948,	0	MOB2	cmpl	cmpl	1,2,1,2,0,	7356	67332	1	0	0	0	0	0	0	0	0	0	0	1	8	8	29	29	0	0	0	0	0
[truncated: 4,720 more rows]
